# Supplementary material for: Unveiling the ambient-condition structure of Sr2FeIrO6: a triclinic phase through synchrotron-based X-ray techniques and high pressure
Source: IUCrJ. 2025 Oct 13;12(Pt 6):683–91. doi: 10.1107/S2052252525008218 (PMC12573922; doi:10.1107/S2052252525008218)
Supplement: Supplementary file 1 [file m-12-00683-sup1.cif]

data_P0-Rietveld_v3-todorefinado3.bak0
_audit_creation_date               2025-06-08
_audit_creation_method
;
Olex2 1.5
(compiled 2024.02.16 svn.r378c4104 for OlexSys, GUI svn.r6928)
;
# The loop structure below should contain the names and addresses of all 
# authors, in the required order of publication. Repeat as necessary.
loop_
  _audit_author_name
  _audit_author_footnote
  _audit_author_address
 ?
;
 ?
;
;
 ?
;

_audit_author_name                 'Juan Angel Sans'
# Name of author for correspondence
_audit_contact_author_address      ?
_audit_contact_author_email        ?
_audit_contact_author_fax          ?
# Standard version of Publication_Template template follows
#=============================================================================
# this information describes the project, paper etc. for the CIF             #
# Acta Cryst. Section C papers and editorial correspondence is generated     #
# from the information in this section                                       #
#                                                                            #
#   (from)   CIF submission form for Rietveld refinements (Acta Cryst. C)    #
#                                                 Version 14 December 1998   #
#=============================================================================
# 1. SUBMISSION DETAILS
_audit_contact_author_name         ''
_audit_contact_author_phone        ?
_audit_contact_letter
;
 ?
;
_audit_update_record              
 '2025-06-06T11:53  Initial software-generated CIF'
_publ_contact_author_id_orcid      ?
_publ_requested_category           ?
_publ_requested_coeditor_name      ?
_publ_requested_journal            ?
_publ_section_abstract
;
 ?
;
_publ_section_acknowledgements
;
 ?
;
_publ_section_comment
;
 ?
;
_publ_section_exptl_prep
;
 ?
;
_publ_section_exptl_refinement
;
 ?
;
_publ_section_figure_captions
;
 ?
;
_publ_section_references
;
 ?
;
#<--'Last name, first name' 
#==============================================================================
# 4. TEXT
_publ_section_synopsis
;
  ?
;
#==============================================================================
# 3. TITLE AND AUTHOR LIST
_publ_section_title
;
 ?
;
_publ_section_title_footnote
;
 ?
;
_chemical_name_common              ?
_chemical_name_systematic
;
 ?
;
_chemical_formula_analytical       ?
_chemical_formula_moiety           'Fe0.5 Ir0.5 O3 Sr'
_chemical_formula_structural       ?
_chemical_formula_sum              'Fe0.5 Ir0.5 O3 Sr'
_chemical_formula_weight           259.65
_chemical_compound_source          ?
_chemical_melting_point            ?
loop_
  _atom_type_symbol
  _atom_type_number_in_cell
  _atom_type_scat_Cromer_Mann_a1
  _atom_type_scat_Cromer_Mann_a2
  _atom_type_scat_Cromer_Mann_a3
  _atom_type_scat_Cromer_Mann_a4
  _atom_type_scat_Cromer_Mann_b1
  _atom_type_scat_Cromer_Mann_b2
  _atom_type_scat_Cromer_Mann_b3
  _atom_type_scat_Cromer_Mann_b4
  _atom_type_scat_Cromer_Mann_c
  _atom_type_scat_length_neutron
  _atom_type_scat_source
  _atom_type_scat_dispersion_real
  _atom_type_scat_dispersion_imag
  _atom_type_scat_dispersion_source
 Fe 2 11.7695 7.3573 3.5222 2.3045 4.7611 0.3072 15.3535 76.8805 1.0369 0.945
 https://subversion.xray.aps.anl.gov/pyGSAS/trunk/atmdata.py 0.196 0.307
 https://subversion.xray.aps.anl.gov/pyGSAS/trunk/atmdata.py
 Ir 2 27.3049 16.7296 15.6115 5.8338 1.5928 8.8655 0.4179 45.0011 11.4722 1.06
 https://subversion.xray.aps.anl.gov/pyGSAS/trunk/atmdata.py -0.571 3.273
 https://subversion.xray.aps.anl.gov/pyGSAS/trunk/atmdata.py
 O 12 3.0485 2.2868 1.5463 0.867 13.2771 5.7011 0.3239 32.9089 0.2508 0.5805
 https://subversion.xray.aps.anl.gov/pyGSAS/trunk/atmdata.py 0.002 0.002
 https://subversion.xray.aps.anl.gov/pyGSAS/trunk/atmdata.py
 Sr 4 17.5663 9.8184 5.422 2.6694 1.5564 14.0988 0.1664 132.376 2.5064 0.702
 https://subversion.xray.aps.anl.gov/pyGSAS/trunk/atmdata.py 0.230 1.311
 https://subversion.xray.aps.anl.gov/pyGSAS/trunk/atmdata.py

_space_group_crystal_system        'triclinic'
_space_group_IT_number             -1
_space_group_name_H-M_alt          '-I 1'
# for minerals and 
# natural products
_space_group_name_Hall             '-I 1'
loop_
  _space_group_symop_id
  _space_group_symop_operation_xyz
 1 x,y,z
 2 -x,-y,-z
 3 1/2+x,1/2+y,1/2+z
 4 1/2-x,1/2-y,1/2-z

_cell_length_a                     5.57161(26)
_cell_length_b                     5.56757(29)
_cell_length_c                     7.89642(17)
_cell_angle_alpha                  89.7625(28)
_cell_angle_beta                   90.136(4)
_cell_angle_gamma                  90.1274(25)
_cell_volume                       244.946(5)
# Note that Z affects _cell_formula_sum and _weight
_cell_formula_units_Z              4
_cell_special_details
;
 ?
;
_exptl_crystal_density_diffrn      7.0409
_exptl_crystal_density_meas        ?
_exptl_crystal_density_method      ?
_exptl_crystal_F_000               ?
# Standard version of Instrument_Template template follows
#==============================================================================
# 9. INSTRUMENT CHARACTERIZATION
_exptl_special_details
;
 ?
;
_diffrn_reflns_limit_h_max         -100
_diffrn_reflns_limit_h_min         100
_diffrn_reflns_limit_k_max         -100
_diffrn_reflns_limit_k_min         100
_diffrn_reflns_limit_l_max         -100
_diffrn_reflns_limit_l_min         100
_diffrn_ambient_pressure           100
_diffrn_ambient_temperature        300
_diffrn_detector                   ?
_diffrn_detector_type              ?
_diffrn_measurement_device_type    ?
# The following item is used for angular dispersive measurements only.
_diffrn_radiation_monochromator    ?
_diffrn_radiation_polarisn_ratio   0.9800
_diffrn_radiation_probe            x-ray
# options are 'cylinder' 
# 'flat_sheet' or 'irregular'
_diffrn_radiation_wavelength       0.41388
_diffrn_source                     ?
_diffrn_source_target              ?
_diffrn_source_type                ?
_reflns_d_resolution_high          0.757
_reflns_d_resolution_low           4.559
_reflns_limit_h_max                7
_reflns_limit_h_min                0
_reflns_limit_k_max                7
_reflns_limit_k_min                -7
_reflns_limit_l_max                10
_reflns_limit_l_min                -10
_reflns_number_total               621
# The following two items identify the program(s) used (if appropriate).
_computing_data_collection         ?
_computing_data_reduction          ?
# The following items are used to identify the programs used.
_computing_molecular_graphics      'Olex2 1.5 (Dolomanov et al., 2009)'
_computing_publication_material    'Olex2 1.5 (Dolomanov et al., 2009)'
_computing_structure_refinement   
 'GSAS-II (Toby & Von Dreele, J. Appl. Cryst. 46, 544-549, 2013)'
# The following item identifies the program(s) used (if appropriate).
_computing_structure_solution      ?
_refine_ls_extinction_coef         ?
_refine_ls_extinction_method       ?
_refine_ls_goodness_of_fit_all     24.185
_refine_ls_hydrogen_treatment      ?
_refine_ls_matrix_type             full
_refine_ls_number_constraints      ?
_refine_ls_number_parameters       7
_refine_ls_R_F_factor              0.07368
_refine_ls_R_Fsqd_factor           0.05497
_refine_ls_restrained_S_all        ?
_refine_ls_restrained_S_obs        ?
_refine_ls_shift/su_max            0.0989
_refine_ls_weighting_details       ?
_refine_ls_weighting_scheme        ?
# OVERALL WEIGHTED R-FACTOR
_refine_ls_wR_factor_obs           0.13379
#=============================================================================
# 5. OVERALL REFINEMENT & COMPUTING DETAILS
_refine_special_details
;
 ?
;
_olex2_refinement_description
;
1. Shared sites
{Ir7, Fe}
{Fe8, Ir}
2. Others
 Fixed Sof: Fe(0.4129) Ir(0.4129) Ir7(0.0871) Fe8(0.0871)
 Fixed Uiso: Sr(0.0027) Fe(0.0027) Ir(0.0027) O1(0.01) O2(0.01) O3(0.01)
 Ir7(0.0027) Fe8(0.0027)
 Fixed X: Sr(0.5) Fe(0) Ir(0.5) O1(0.24642) O2(0.24277) O3(0.54267) Ir7(0)
 Fe8(0.5)
 Fixed Y: Sr(0.5) Fe(0.5) Ir(0) O1(0.24361) O2(0.76305) O3(0.06175) Ir7(0.5)
 Fe8(0)
 Fixed Z: Sr(0.25) Fe(0) Ir(0) O1(0.9928) O2(0.01535) O3(0.27082) Ir7(0) Fe8(0)
;
# ATOMIC COORDINATES AND DISPLACEMENT PARAMETERS
loop_
  _atom_site_label
  _atom_site_type_symbol
  _atom_site_fract_x
  _atom_site_fract_y
  _atom_site_fract_z
  _atom_site_occupancy
  _atom_site_adp_type
  _atom_site_U_iso_or_equiv
  _atom_site_site_symmetry_multiplicity
 Sr Sr 0.50000 0.50000 0.25000 1.0000 Uiso 0.0027 4
 Fe Fe 0.00000 0.50000 0.00000 0.8258 Uiso 0.0027 2
 Ir Ir 0.50000 0.00000 0.00000 0.8258 Uiso 0.0027 2
 O1 O 0.24642 0.24361 0.99280 1.0000 Uiso 0.0100 4
 O2 O 0.24277 0.76305 0.01535 1.0000 Uiso 0.0100 4
 O3 O 0.54267 0.06175 0.27082 1.0000 Uiso 0.0100 4
 Ir7 Ir 0.00000 0.50000 0.00000 0.1742 Uiso 0.0027 2
 Fe8 Fe 0.50000 0.00000 0.00000 0.1742 Uiso 0.0027 2

_geom_special_details              ?
# MOLECULAR GEOMETRY
loop_
  _geom_bond_atom_site_label_1
  _geom_bond_atom_site_label_2
  _geom_bond_distance
  _geom_bond_site_symmetry_1
  _geom_bond_site_symmetry_2
  _geom_bond_publ_flag
 Sr Sr 3.94821 1_555 2_665 yes
 Sr Sr 3.94267 1_555 4_655 yes
 Sr Sr 3.94267 1_555 4_565 yes
 Sr Sr 3.94821 1_555 2_666 yes
 Sr Sr 3.93391 1_555 4_555 yes
 Sr Sr 3.93391 1_555 4_665 yes
 Sr O1 2.85659 1_555 1_554 yes
 Sr O1 2.79851 1_555 4_556 yes
 Sr O1 2.77322 1_555 2_666 yes
 Sr O1 2.72051 1_555 3_554 yes
 Sr O2 2.75796 1_555 1_555 yes
 Sr O2 2.81636 1_555 3_545 yes
 Sr O2 2.65393 1_555 4_565 yes
 Sr O3 2.45688 1_555 1_555 yes
 Sr O3 2.57764 1_555 4_655 yes
 Fe O1 1.98383 1_555 1_554 yes
 Fe O1 1.98383 1_555 2_566 yes
 Fe O2 1.99529 1_555 1_555 yes
 Fe O2 1.99529 1_555 2_565 yes
 Fe O3 1.8564 1_555 4_555 yes
 Fe O3 1.8564 1_555 3_454 yes
 Ir O1 1.96126 1_555 1_554 yes
 Ir O1 1.96126 1_555 2_656 yes
 Ir O2 1.94938 1_555 2_665 yes
 Ir O2 1.94938 1_555 1_545 yes
 Ir O3 2.17974 1_555 2_655 yes
 Ir O3 2.17974 1_555 1_555 yes
 O1 Sr 2.85659 1_555 1_556 yes
 O1 Sr 2.79851 1_555 4_556 yes
 O1 Sr 2.77322 1_555 2_666 yes
 O1 Sr 2.72051 1_555 3_445 yes
 O1 Fe 1.98383 1_555 1_556 yes
 O1 Ir 1.96126 1_555 1_556 yes
 O2 Sr 2.75796 1_555 1_555 yes
 O2 Sr 2.81636 1_555 3_454 yes
 O2 Sr 2.65393 1_555 4_565 yes
 O2 Fe 1.99529 1_555 1_555 yes
 O2 Ir 1.94938 1_555 1_565 yes
 O3 Sr 2.45688 1_555 1_555 yes
 O3 Sr 2.57764 1_555 4_655 yes
 O3 Fe 1.8564 1_555 3_545 yes
 O3 Ir 2.17974 1_555 1_555 yes
 Ir7 O1 1.98383 1_555 2_566 yes
 Ir7 O1 1.98383 1_555 1_554 yes
 Ir7 O2 1.99529 1_555 1_555 yes
 Ir7 O2 1.99529 1_555 2_565 yes
 Ir7 O3 1.8564 1_555 3_454 yes
 Ir7 O3 1.8564 1_555 4_555 yes
 Fe8 O1 1.96126 1_555 2_656 yes
 Fe8 O1 1.96126 1_555 1_554 yes
 Fe8 O2 1.94938 1_555 1_545 yes
 Fe8 O2 1.94938 1_555 2_665 yes

loop_
  _geom_angle_atom_site_label_1
  _geom_angle_atom_site_label_2
  _geom_angle_atom_site_label_3
  _geom_angle
  _geom_angle_site_symmetry_1
  _geom_angle_site_symmetry_2
  _geom_angle_site_symmetry_3
  _geom_angle_publ_flag
 O3 Sr O3 76.931 1_555 1_555 4_655 yes
 Sr O3 Sr 103.069 1_555 1_555 4_655 yes
 O3 Ir7 O3 180 3_454 1_555 4_555 yes

# STRUCTURE FACTOR TABLE
loop_
  _refln_index_h
  _refln_index_k
  _refln_index_l
  _refln_F_squared_meas
  _refln_F_squared_calc
  _refln_phase_calc
  _refln_d_spacing
  _gsas_i100_meas
 0 1 1 4687.9582 3152.0085 -0.0 4.55910 14.82
 1 0 -1 5768.9703 3994.7531 180.0 4.55751 18.22
 1 0 1 3543.4832 2631.7475 -180.0 4.54736 11.14
 0 1 -1 6846.2780 4798.0381 0.0 4.54136 21.47
 0 0 2 7644.5555 6402.5836 -0.0 3.94817 18.12
 1 -1 0 7184.6710 6284.9958 180.0 3.94263 16.98
 1 1 0 5273.2218 5477.2638 -180.0 3.93391 12.41
 1 -1 -2 75768.1670 75356.2460 180.0 2.79626 90.19
 1 1 2 84474.3833 80193.1193 180.0 2.78847 100.00
 2 0 0 74494.1961 73172.7289 0.0 2.78579 88.02
 1 1 -2 76323.9824 76006.9799 180.0 2.78498 90.13
 0 2 0 70165.8931 71467.3970 0.0 2.78375 82.78
 1 -1 2 73141.4736 74989.7617 180.0 2.78341 86.27
 0 1 3 9185.4767 6883.3271 0.0 2.38340 7.95
 1 0 -3 3747.2133 3013.0832 -180.0 2.38208 3.24
 2 -1 -1 3068.9739 2573.7694 0.0 2.38051 2.65
 1 -2 -1 2781.7624 2346.8781 180.0 2.38010 2.40
 1 0 3 5959.3864 5105.2523 180.0 2.37773 5.13
 0 1 -3 3009.6990 2555.3539 -0.0 2.37579 2.59
 2 -1 1 3034.5066 2545.0381 -0.0 2.37509 2.61
 1 2 1 1560.0474 1299.8725 -180.0 2.37482 1.34
 2 1 -1 6555.2977 5344.3587 0.0 2.37414 5.63
 2 1 1 1438.2715 1155.1414 -0.0 2.37379 1.23
 1 -2 1 5571.6081 4435.6669 -180.0 2.37360 4.78
 1 2 -1 8215.1188 5490.9201 180.0 2.37122 7.04
 0 2 2 22.8279 9.1867 -180.0 2.27955 0.02
 2 0 -2 385.8936 156.8634 -180.0 2.27876 0.31
 2 0 2 147.3583 59.2829 -180.0 2.27368 0.12
 0 2 -2 336.4325 129.3722 -180.0 2.27068 0.26
 0 0 4 101958.2304 100296.8333 0.0 1.97408 60.63
 2 -2 0 108309.2441 102027.4442 -0.0 1.97132 64.23
 2 2 0 101090.0616 93998.5677 0.0 1.96695 59.68
 1 -2 -3 6468.1482 5012.2544 -180.0 1.81411 3.25
 2 -1 -3 2834.1393 2249.4638 -0.0 1.81380 1.42
 1 2 3 4848.4664 4456.7038 180.0 1.81048 2.43
 3 0 -1 4821.0367 4555.5681 180.0 1.80882 2.41
 2 1 -3 2673.0736 2525.2645 -0.0 1.80875 1.34
 2 1 3 3931.4474 3693.1146 0.0 1.80827 1.96
 0 3 1 879.3480 826.1361 -0.0 1.80828 0.44
 3 0 1 2006.0347 1775.0821 -180.0 1.80691 1.00
 2 -1 3 4986.4906 4318.0182 0.0 1.80662 2.49
 1 2 -3 2576.7261 2038.7185 -180.0 1.80571 1.28
 1 -2 3 3374.5523 2599.3873 180.0 1.80549 1.68
 0 3 -1 5625.5073 4022.8595 0.0 1.80495 2.80
 1 -1 -4 4530.8025 3051.9186 180.0 1.76844 2.16
 2 -2 -2 5225.8987 3660.6516 0.0 1.76695 2.49
 1 1 4 3657.9719 2613.9516 -180.0 1.76528 1.74
 1 1 -4 4996.2080 3708.0160 -180.0 1.76351 2.37
 3 -1 0 4638.2687 3499.5881 -180.0 1.76293 2.20
 1 -1 4 4429.4002 3425.0725 -180.0 1.76193 2.10
 1 -3 0 3864.4069 2989.9992 180.0 1.76190 1.83
 2 2 2 7298.3975 5686.8021 -0.0 1.76145 3.46
 3 1 0 3189.8949 2500.1488 -180.0 1.76059 1.51
 2 -2 2 4602.3642 3607.8733 -0.0 1.76045 2.18
 2 2 -2 5920.4618 4637.8384 -0.0 1.75969 2.80
 1 3 0 2704.7376 2118.4250 -180.0 1.75956 1.28
 0 2 4 49922.1671 49195.2227 0.0 1.61344 19.88
 2 0 -4 54203.1435 53631.7966 0.0 1.61248 21.55
 3 -1 -2 53881.8728 53429.2025 -180.0 1.61188 21.41
 1 -3 -2 58048.3951 57584.3668 -180.0 1.61177 23.06
 1 3 2 60361.5409 60175.0027 180.0 1.60908 23.90
 2 0 4 49937.1358 49787.8020 0.0 1.60888 19.77
 3 1 -2 55384.8575 55234.2845 180.0 1.60852 21.92
 3 -1 2 54206.7945 54127.3334 180.0 1.60762 21.43
 3 1 2 58902.1199 58833.6345 180.0 1.60740 23.28
 0 2 -4 52698.9709 52650.6958 0.0 1.60715 20.82
 1 -3 2 54123.6979 53980.3570 -180.0 1.60617 21.36
 1 3 -2 57304.7113 56784.2639 180.0 1.60528 22.59
 0 1 5 3830.6347 2420.4106 -0.0 1.52098 1.36
 1 0 -5 2430.7230 1667.4668 180.0 1.52035 0.86
 0 3 3 3885.7675 2841.2332 0.0 1.51970 1.37
 3 0 -3 3204.2453 2431.5095 -180.0 1.51917 1.13
 3 -2 -1 2536.7744 1953.0784 180.0 1.51890 0.90
 2 -3 -1 2962.2552 2308.8172 0.0 1.51863 1.05
 1 0 5 2207.1099 1731.3829 -180.0 1.51847 0.78
 0 1 -5 1862.0496 1493.3979 0.0 1.51768 0.66
 3 -2 1 2465.2712 1996.6550 -180.0 1.51646 0.87
 2 -3 1 4515.4006 3621.0101 -0.0 1.51591 1.59
 3 0 3 5028.4521 4016.7674 180.0 1.51579 1.77
 2 3 1 2457.3468 1858.6251 -0.0 1.51489 0.86
 3 2 1 1696.4433 1270.7790 -180.0 1.51479 0.60
 3 2 -1 5095.9350 3744.8284 180.0 1.51460 1.79
 0 3 -3 2596.8099 1708.7870 -0.0 1.51379 0.91
 2 3 -1 6745.6538 4359.8524 0.0 1.51368 2.37
 2 -2 -4 67166.5720 66678.9437 -0.0 1.39813 20.13
 2 2 4 60790.5946 60795.1782 0.0 1.39424 18.12
 4 0 0 68470.6586 66088.3000 0.0 1.39290 20.37
 2 2 -4 70745.1630 67311.0052 0.0 1.39249 21.03
 0 4 0 67318.3419 62888.3515 0.0 1.39188 19.99
 2 -2 4 74237.1165 69092.3430 0.0 1.39171 22.04
 1 -2 -5 2861.5789 1698.6828 180.0 1.33690 0.78
 2 -1 -5 1703.6109 1056.5459 0.0 1.33659 0.47
 2 -3 -3 6623.7496 4459.0943 -0.0 1.33589 1.81
 3 -2 -3 3290.5982 2216.9762 -180.0 1.33588 0.90
 1 2 5 1525.2723 1116.8417 -180.0 1.33494 0.42
 2 1 -5 4199.7045 3342.1245 0.0 1.33367 1.15
 2 1 5 926.1285 747.8999 -0.0 1.33335 0.25
 4 -1 -1 4119.2890 3333.6348 0.0 1.33330 1.12
 1 -4 -1 1338.7937 1098.2268 180.0 1.33275 0.36
 2 3 3 5325.5579 4359.9972 0.0 1.33232 1.45
 4 -1 1 1998.3313 1605.0376 -0.0 1.33183 0.54
 2 -1 5 2581.7303 2069.3246 -0.0 1.33180 0.70
 1 2 -5 3742.9001 2990.9002 180.0 1.33175 1.02
 3 2 3 4361.9547 3434.6051 180.0 1.33155 1.19
 4 1 -1 4225.0817 3311.9645 0.0 1.33150 1.15
 3 2 -3 1509.7236 1144.6057 -180.0 1.33117 0.41
 1 -2 5 2648.3812 2004.0542 -180.0 1.33115 0.72
 1 4 1 1969.9987 1488.4834 -180.0 1.33114 0.54
 4 1 1 1971.4253 1450.0176 -0.0 1.33093 0.54
 3 -2 3 3516.2270 2578.5676 180.0 1.33091 0.96
 1 -4 1 4407.2767 3142.2207 -180.0 1.33071 1.20
 2 -3 3 2987.3035 2004.7111 0.0 1.33034 0.81
 2 3 -3 2041.9632 1246.3838 -0.0 1.32985 0.55
 1 4 -1 6095.3886 3548.9602 180.0 1.32962 1.65
 1 -3 -4 3429.7704 1793.3328 180.0 1.31756 0.91
 3 -1 -4 4957.6310 2677.8439 -180.0 1.31725 1.32
 0 0 6 4337.7994 2596.5204 -0.0 1.31606 1.15
 1 3 4 1760.8784 1085.8826 -180.0 1.31560 0.47
 3 1 -4 3305.0978 2148.8837 -180.0 1.31456 0.88
 4 0 -2 4249.0293 2766.5100 -0.0 1.31452 1.13
 0 4 2 5886.9309 3852.5765 -0.0 1.31440 1.56
 3 -3 0 3540.6026 2334.2748 180.0 1.31421 0.94
 3 1 4 1990.7692 1346.6992 -180.0 1.31334 0.53
 3 -1 4 2975.6248 2030.9325 -180.0 1.31260 0.79
 4 0 2 4976.7971 3397.1043 -0.0 1.31257 1.32
 1 3 -4 3020.4159 2044.6546 -180.0 1.31145 0.80
 1 -3 4 3546.7325 2400.7597 180.0 1.31145 0.94
 3 3 0 1705.5820 1151.7252 -180.0 1.31130 0.45
 0 4 -2 4977.2384 3340.7088 -0.0 1.31099 1.31
 1 -1 -6 38992.0161 41931.0690 180.0 1.25008 9.36
 3 -3 -2 38542.6069 41238.7249 180.0 1.24867 9.23
 1 1 6 42565.3679 45468.1517 180.0 1.24854 10.20
 1 1 -6 39563.4824 41601.9206 -180.0 1.24760 9.46
 4 -2 0 39705.0961 41080.5529 0.0 1.24677 9.48
 1 -1 6 40357.3510 41630.5393 -180.0 1.24662 9.64
 2 -4 0 38522.3700 39388.5551 -0.0 1.24622 9.19
 3 -3 2 41146.0931 40904.8603 180.0 1.24523 9.81
 3 3 2 48923.6015 48135.7753 180.0 1.24493 11.65
 4 2 0 36808.7154 35748.1075 0.0 1.24456 8.76
 2 4 0 36632.2257 34996.5993 0.0 1.24401 8.71
 3 3 -2 48046.2554 45878.8418 180.0 1.24399 11.43
 0 3 5 829.1789 666.9207 -0.0 1.20519 0.19
 3 0 -5 3079.2781 2634.4350 180.0 1.20450 0.69
 1 -4 -3 3120.1022 2714.9286 -180.0 1.20423 0.70
 4 -1 -3 2737.7748 2384.3627 -0.0 1.20421 0.61
 1 4 3 3503.8575 3121.3383 180.0 1.20267 0.78
 4 1 -3 1232.4700 1085.8116 -0.0 1.20223 0.27
 3 0 5 1434.7289 1233.5571 -180.0 1.20169 0.32
 4 -1 3 3353.5262 2727.9911 0.0 1.20098 0.74
 4 1 3 4378.4095 3558.0160 0.0 1.20097 0.97
 0 3 -5 3877.4388 2892.9980 0.0 1.20028 0.86
 1 -4 3 1996.1989 1364.5588 180.0 1.19974 0.44
 1 4 -3 1955.3989 1232.4112 -180.0 1.19931 0.43
 0 2 6 1065.2973 377.8854 -0.0 1.19170 0.23
 2 0 -6 233.4848 84.7771 0.0 1.19104 0.05
 4 -2 -2 167.8013 63.8325 0.0 1.19026 0.04
 2 -4 -2 620.0083 239.8278 0.0 1.19005 0.14
 2 0 6 546.0456 241.7835 -0.0 1.18887 0.12
 0 2 -6 113.1210 57.9265 0.0 1.18789 0.02
 4 -2 2 125.4751 67.9436 -0.0 1.18754 0.03
 2 4 2 1091.0188 603.5641 -0.0 1.18741 0.24
 4 2 -2 480.3359 280.5163 -0.0 1.18707 0.10
 4 2 2 795.4662 478.1049 -0.0 1.18689 0.17
 2 -4 2 147.6228 90.0577 0.0 1.18680 0.03
 2 4 -2 486.7955 357.1354 -0.0 1.18561 0.11
 0 4 4 45026.2580 45297.2813 0.0 1.13978 9.01
 4 0 -4 51919.1241 51300.7834 0.0 1.13938 10.38
 4 0 4 46770.2231 47944.1975 0.0 1.13684 9.31
 0 4 -4 51552.7892 50294.2904 0.0 1.13534 10.24
 2 -3 -5 2843.7265 1971.2365 0.0 1.10743 0.54
 3 -2 -5 1677.1383 1184.9493 180.0 1.10731 0.32
 0 1 7 4768.4935 3788.0979 0.0 1.10647 0.90
 1 0 -7 2551.1180 2100.5311 -180.0 1.10612 0.48
 1 0 7 3362.9310 2939.9946 180.0 1.10511 0.63
 4 -3 -1 1532.8112 1345.5491 0.0 1.10492 0.29
 2 3 5 2418.4819 2126.1107 -0.0 1.10481 0.46
 3 -4 -1 1855.9531 1632.4124 180.0 1.10475 0.35
 0 1 -7 1893.9346 1666.3008 -0.0 1.10469 0.36
 3 2 5 1649.2300 1431.3695 -180.0 1.10398 0.31
 5 0 -1 2750.2391 2360.2122 180.0 1.10375 0.52
 3 2 -5 2660.4844 2264.8447 180.0 1.10361 0.50
 4 -3 1 1941.9459 1649.6686 -0.0 1.10358 0.36
 3 -4 1 3198.4492 2660.1682 -180.0 1.10331 0.60
 0 5 1 2175.1473 1796.2282 -0.0 1.10322 0.41
 5 0 1 1294.8216 1048.2350 -180.0 1.10302 0.24
 3 -2 5 1861.4941 1432.3595 -180.0 1.10260 0.35
 2 3 -5 3044.1851 2299.6702 0.0 1.10246 0.57
 2 -3 5 2306.6794 1667.9256 -0.0 1.10217 0.43
 4 3 1 1618.6734 1146.9900 -0.0 1.10204 0.30
 3 4 1 2064.5663 1457.4832 -180.0 1.10202 0.39
 0 5 -1 4539.5788 3175.3049 0.0 1.10196 0.85
 4 3 -1 3650.1030 2510.0733 0.0 1.10186 0.68
 3 4 -1 4139.6356 2644.8696 180.0 1.10144 0.77
 2 -2 -6 3828.6734 1906.0634 0.0 1.09689 0.71
 3 -3 -4 2637.2797 1389.1893 180.0 1.09629 0.49
 2 2 6 4828.0214 2843.3055 -0.0 1.09444 0.89
 2 2 -6 3135.3745 1814.0494 -0.0 1.09317 0.58
 5 -1 0 2570.9133 1483.9385 -180.0 1.09311 0.47
 3 3 4 1307.5521 748.0452 180.0 1.09291 0.24
 1 -5 0 1862.2741 1036.5579 180.0 1.09237 0.34
 2 -2 6 3366.2098 1859.8970 -0.0 1.09223 0.62
 5 1 0 1909.6715 1052.5190 -180.0 1.09218 0.35
 3 3 -4 2305.6905 1241.5230 -180.0 1.09165 0.42
 3 -3 4 3353.9996 1805.4646 -180.0 1.09164 0.62
 1 5 0 1569.6419 839.5406 -180.0 1.09144 0.29
 1 -3 -6 37376.1999 38030.2902 -180.0 1.05676 6.45
 3 -1 -6 34031.3367 34659.0456 -180.0 1.05641 5.86
 2 -4 -4 31076.1889 31750.3955 -0.0 1.05608 5.35
 4 -2 -4 33603.0152 34353.2348 0.0 1.05603 5.79
 1 3 6 36819.3432 37968.8758 -180.0 1.05549 6.33
 3 1 -6 31888.3969 33245.7711 180.0 1.05458 5.48
 5 -1 -2 32488.3841 33856.6957 180.0 1.05433 5.58
 1 -5 -2 35821.9185 37220.4020 -180.0 1.05405 6.15
 2 4 4 27929.7482 28832.6435 0.0 1.05372 4.79
 3 1 6 36571.9157 37662.5537 180.0 1.05363 6.27
 5 1 -2 36037.5943 36421.1380 180.0 1.05306 6.17
 1 5 2 39143.1643 39425.5595 180.0 1.05296 6.70
 4 2 -4 31276.9767 31460.5621 0.0 1.05292 5.35
 3 -1 6 35425.2178 35493.4433 180.0 1.05281 6.06
 4 2 4 28914.0135 28830.5312 0.0 1.05267 4.95
 5 -1 2 35631.4539 35481.2682 180.0 1.05263 6.10
 1 3 -6 34377.8511 33872.9374 180.0 1.05228 5.88
 4 -2 4 33064.9982 32551.4496 0.0 1.05225 5.65
 5 1 2 38347.0942 37744.1277 180.0 1.05224 6.56
 1 -3 6 34233.1910 33535.5380 180.0 1.05203 5.85
 1 -5 2 36855.9147 35908.4774 -180.0 1.05160 6.29
 2 -4 4 33950.8932 33069.0807 -0.0 1.05154 5.80
 2 4 -4 31310.5087 30507.9297 0.0 1.05121 5.34
 1 5 -2 38586.8131 37662.9102 180.0 1.05102 6.58
 1 -2 -7 3850.5357 2841.1376 -180.0 1.02954 0.63
 2 -1 -7 2026.2534 1539.6742 -0.0 1.02931 0.33
 1 -4 -5 1260.2053 992.7417 180.0 1.02898 0.21
 4 -1 -5 2993.1417 2418.4023 0.0 1.02871 0.49
 4 -3 -3 1873.1198 1541.7669 -0.0 1.02846 0.31
 3 -4 -3 3403.3936 2810.3773 -180.0 1.02842 0.56
 1 2 7 2679.5871 2214.1308 180.0 1.02841 0.44
 1 4 5 1834.5492 1561.2147 -180.0 1.02778 0.30
 2 1 -7 2795.3100 2390.2011 -0.0 1.02756 0.46
 2 1 7 2031.8656 1741.1711 0.0 1.02736 0.33
 4 1 -5 2128.6769 1822.2234 0.0 1.02706 0.35
 0 5 3 3612.8675 3091.6750 0.0 1.02704 0.59
 5 0 -3 1188.3942 1016.7039 -180.0 1.02702 0.19
 5 -2 -1 2812.7098 2406.1122 180.0 1.02701 0.46
 2 -5 -1 932.8149 789.0652 0.0 1.02661 0.15
 1 2 -7 2270.2526 1897.4290 -180.0 1.02636 0.37
 2 -1 7 3695.8155 3065.2053 0.0 1.02624 0.60
 5 -2 1 1950.0644 1591.2305 -180.0 1.02602 0.32
 1 -2 7 2372.7369 1907.3811 180.0 1.02586 0.39
 4 1 5 2112.1769 1680.3036 -0.0 1.02576 0.34
 3 4 3 2530.3931 1957.0099 180.0 1.02551 0.41
 4 -1 5 1223.9020 927.0904 -0.0 1.02536 0.20
 2 -5 1 2747.9757 2082.5105 -0.0 1.02536 0.45
 5 0 3 3130.7227 2344.6680 180.0 1.02528 0.51
 4 -3 3 2618.3178 1947.8195 0.0 1.02523 0.43
 4 3 3 2210.3916 1639.5923 0.0 1.02521 0.36
 5 2 -1 3692.5461 2676.1726 180.0 1.02506 0.60
 3 -4 3 2375.0959 1680.5648 180.0 1.02492 0.39
 5 2 1 1993.6617 1402.7478 -180.0 1.02489 0.32
 2 5 1 1518.0426 1057.5680 -0.0 1.02484 0.25
 4 3 -3 1836.3452 1265.5094 -0.0 1.02478 0.30
 1 -4 5 3488.5801 2195.0191 -180.0 1.02432 0.57
 1 4 -5 3702.0495 2311.5345 180.0 1.02429 0.60
 3 4 -3 2176.6693 1310.3963 -180.0 1.02412 0.35
 2 5 -1 3317.2879 1966.9350 0.0 1.02405 0.54
 0 5 -3 2164.3841 1264.7701 -0.0 1.02399 0.35
 0 0 8 35644.0344 39570.2891 0.0 0.98704 5.38
 4 -4 0 38864.0580 41308.4206 -0.0 0.98566 5.85
 4 4 0 36715.6801 36253.7277 0.0 0.98348 5.50
 0 3 7 1280.2386 1452.8909 0.0 0.96572 0.18
 3 0 -7 1788.6543 2015.9698 -180.0 0.96515 0.26
 5 -2 -3 1663.8514 1864.3641 -180.0 0.96468 0.24
 2 -5 -3 1462.2677 1635.0875 -0.0 0.96456 0.21
 3 0 7 2112.1772 2183.2214 180.0 0.96312 0.30
 2 5 3 1292.3085 1273.4472 0.0 0.96271 0.19
 5 2 -3 1397.5346 1318.7758 -180.0 0.96239 0.20
 5 -2 3 2544.4327 2342.4093 180.0 0.96223 0.37
 0 3 -7 2041.8390 1865.0351 -0.0 0.96218 0.29
 5 2 3 2345.5841 2072.1890 180.0 0.96196 0.34
 2 -5 3 1315.4503 1073.2085 0.0 0.96146 0.19
 2 5 -3 1499.4134 1104.0830 -0.0 0.96077 0.21
 1 -1 -8 1570.1508 959.0090 180.0 0.95853 0.22
 0 4 6 3547.0710 2143.9704 -0.0 0.95826 0.50
 4 0 -6 2136.0516 1275.1082 -0.0 0.95774 0.30
 1 1 8 1607.0922 958.2920 180.0 0.95765 0.23
 1 -5 -4 980.5183 584.5744 180.0 0.95764 0.14
 5 -1 -4 2083.0220 1241.0625 180.0 0.95756 0.30
 4 -4 -2 2373.2979 1412.8467 0.0 0.95734 0.34
 1 1 -8 2484.0122 1480.9010 -180.0 0.95708 0.35
 1 5 4 1044.3465 627.9063 180.0 0.95663 0.15
 1 -1 8 1865.5632 1127.4684 -180.0 0.95645 0.26
 5 1 -4 1882.4277 1144.4667 -180.0 0.95628 0.27
 5 -3 0 2390.8509 1454.1237 -180.0 0.95627 0.34
 3 -5 0 1906.6318 1174.7597 180.0 0.95594 0.27
 4 0 6 3308.3374 2079.5956 -0.0 0.95548 0.47
 4 -4 2 2185.6858 1386.0329 -0.0 0.95527 0.31
 5 1 4 1019.9796 652.8626 -180.0 0.95506 0.14
 5 -1 4 1511.9680 969.2189 -180.0 0.95502 0.21
 4 4 2 3927.4270 2566.7919 -0.0 0.95460 0.55
 5 3 0 921.9921 608.7170 -180.0 0.95440 0.13
 0 4 -6 2304.5286 1530.1398 -0.0 0.95430 0.33
 3 5 0 827.3377 557.8336 -180.0 0.95407 0.12
 4 4 -2 3626.4228 2452.2662 -0.0 0.95404 0.51
 1 -5 4 1614.6909 1097.5952 180.0 0.95397 0.23
 1 5 -4 1241.8941 863.9576 -180.0 0.95372 0.18
 3 -3 -6 26256.5976 28799.0002 180.0 0.93209 3.54
 0 2 8 24512.5976 26575.7815 0.0 0.93151 3.30
 2 0 -8 26662.0064 28893.7356 -0.0 0.93106 3.59
 5 -3 -2 26325.8315 28719.2520 -180.0 0.93028 3.54
 3 -5 -2 28156.6449 30729.9698 -180.0 0.93011 3.78
 2 0 8 24452.1679 26588.8680 0.0 0.92968 3.28
 3 3 6 30583.5294 33121.4990 180.0 0.92949 4.10
 0 2 -8 26766.3727 28593.7777 0.0 0.92908 3.59
 6 0 0 24792.5908 25912.7445 0.0 0.92860 3.32
 5 -3 2 27326.8603 28447.4101 180.0 0.92851 3.66
 3 3 -6 28904.8326 29836.4350 180.0 0.92833 3.87
 3 -5 2 28470.8443 29100.1873 -180.0 0.92808 3.81
 0 6 0 24286.9849 24692.1475 0.0 0.92792 3.25
 3 5 2 32277.3971 32776.3231 -180.0 0.92787 4.31
 3 -3 6 27948.7452 28331.3229 180.0 0.92780 3.73
 5 3 2 32419.0685 32797.5658 -180.0 0.92770 4.33
 5 3 -2 31602.9216 31950.8923 180.0 0.92766 4.22
 3 5 -2 31635.4440 32364.4920 180.0 0.92689 4.22
 2 -3 -7 3144.4940 2937.6600 -0.0 0.91335 0.41
 3 -2 -7 1804.9293 1687.8240 -180.0 0.91322 0.23
 3 -4 -5 1382.9228 1295.9895 180.0 0.91289 0.18
 4 -3 -5 823.1982 771.5667 0.0 0.91286 0.11
 0 5 5 2039.2229 1911.0225 -0.0 0.91182 0.26
 2 3 7 2740.5242 2559.8537 0.0 0.91155 0.35
 5 0 -5 1702.7198 1589.1108 180.0 0.91150 0.22
 3 2 7 2167.2414 1983.5628 180.0 0.91086 0.28
 3 2 -7 1150.4606 1037.1998 -180.0 0.91057 0.15
 6 -1 -1 2017.9271 1808.5533 0.0 0.91048 0.26
 3 4 5 1547.0924 1375.5030 -180.0 0.91037 0.20
 1 -6 -1 1500.5685 1294.3266 180.0 0.91001 0.19
 4 3 5 1142.0834 977.6050 -0.0 0.90993 0.15
 6 -1 1 1201.0518 1019.4351 -0.0 0.90985 0.15
 2 3 -7 1091.3372 911.1680 -0.0 0.90970 0.14
 6 1 -1 2599.4522 2167.7267 0.0 0.90969 0.33
 3 -2 7 2480.7769 2024.8504 180.0 0.90952 0.32
 5 0 5 1308.2221 1061.8412 -180.0 0.90947 0.17
 4 3 -5 2929.5981 2363.8887 0.0 0.90943 0.38
 6 1 1 1338.8215 1069.3040 -0.0 0.90935 0.17
 1 6 1 1553.5081 1229.9876 -180.0 0.90929 0.20
 2 -3 7 1770.2033 1387.9890 0.0 0.90922 0.23
 4 -3 5 1801.8203 1389.1548 -0.0 0.90910 0.23
 1 -6 1 2881.3445 2215.8987 -180.0 0.90908 0.37
 3 -4 5 2220.3982 1642.8948 -180.0 0.90882 0.28
 3 4 -5 3103.5285 2270.1401 180.0 0.90875 0.40
 1 6 -1 2554.3552 1802.4427 180.0 0.90852 0.33
 0 5 -5 2964.6229 2011.8588 0.0 0.90827 0.38
 2 -4 -6 755.5431 428.5693 0.0 0.90705 0.10
 4 -2 -6 289.6700 161.3679 0.0 0.90690 0.04
 2 4 6 1222.1636 617.3481 -0.0 0.90524 0.16
 6 0 -2 431.7260 222.2994 -0.0 0.90441 0.05
 4 2 -6 360.6870 186.0181 -0.0 0.90437 0.05
 4 2 6 1017.7512 531.6405 -0.0 0.90414 0.13
 0 6 2 1022.8380 534.2064 -0.0 0.90414 0.13
 6 0 2 574.2498 316.2325 -0.0 0.90346 0.07
 4 -2 6 302.9960 169.2686 -0.0 0.90331 0.04
 2 4 -6 347.6184 204.8740 -0.0 0.90286 0.04
 2 -4 6 149.6123 89.4907 0.0 0.90275 0.02
 0 6 -2 588.1491 366.2107 -0.0 0.90247 0.07
 2 -2 -8 29435.3990 32075.3023 -0.0 0.88422 3.58
 4 -4 -4 30207.7672 32975.1459 -0.0 0.88347 3.67
 2 2 8 27331.3426 30000.8817 0.0 0.88264 3.31
 2 2 -8 31970.2460 34197.0541 -0.0 0.88175 3.87
 6 -2 0 32201.9902 33884.0226 0.0 0.88147 3.89
 2 -2 8 33119.3189 33688.6794 0.0 0.88097 4.00
 2 -6 0 31095.9037 31595.3213 -0.0 0.88095 3.75
 4 4 4 29726.2068 29743.6085 0.0 0.88072 3.59
 6 2 0 31505.4718 30766.6142 0.0 0.88030 3.80
 4 -4 4 35695.6728 34759.4700 -0.0 0.88023 4.30
 4 4 -4 32348.8527 31229.5579 0.0 0.87984 3.90
 2 6 0 31093.8928 30016.1218 0.0 0.87978 3.74
 1 -4 -7 2195.3697 1628.2263 -180.0 0.86788 0.26
 4 -1 -7 2798.8695 2119.3482 -0.0 0.86755 0.33
 2 -5 -5 822.1701 628.2904 0.0 0.86740 0.10
 5 -2 -5 2187.6835 1678.5358 180.0 0.86733 0.26
 0 1 9 2022.0182 1559.5985 -0.0 0.86723 0.24
 1 4 7 2317.7881 1806.5241 180.0 0.86701 0.27
 1 0 -9 1193.9118 930.8194 180.0 0.86701 0.14
 1 0 9 1432.1383 1140.1078 -180.0 0.86638 0.17
 4 1 -7 1075.6730 857.1729 -0.0 0.86632 0.13
 6 -1 -3 1084.6472 866.2256 -0.0 0.86615 0.13
 0 1 -9 911.0077 727.7091 0.0 0.86612 0.11
 1 -6 -3 2452.4931 1959.8262 -180.0 0.86601 0.29
 5 -4 -1 1337.3024 1068.6575 180.0 0.86600 0.16
 4 -5 -1 1771.6272 1415.1009 0.0 0.86589 0.21
 2 5 5 1175.1163 937.3414 -0.0 0.86577 0.14
 1 6 3 1758.8545 1376.8394 180.0 0.86524 0.21
 6 1 -3 1508.4309 1179.7937 -0.0 0.86523 0.18
 4 1 7 2973.9504 2325.0890 0.0 0.86522 0.35
 5 2 -5 2839.1300 2212.9002 180.0 0.86517 0.33
 5 -4 1 1635.3883 1273.7037 -180.0 0.86516 0.19
 4 -5 1 2676.2025 2059.7762 -0.0 0.86500 0.31
 4 -1 7 2063.3304 1550.7930 0.0 0.86474 0.24
 5 2 5 1707.4252 1271.2864 -180.0 0.86465 0.20
 6 -1 3 2765.3791 2030.2896 0.0 0.86453 0.32
 5 -2 5 1527.4351 1096.7009 -180.0 0.86436 0.18
 6 1 3 2188.3658 1568.1865 0.0 0.86434 0.25
 1 4 -7 1438.4728 992.6222 -180.0 0.86408 0.17
 1 -4 7 1954.1080 1324.2454 180.0 0.86396 0.23
 5 4 1 2007.6109 1326.4318 -180.0 0.86380 0.23
 4 5 1 2671.0029 1752.9899 -0.0 0.86376 0.31
 5 4 -1 2328.3989 1504.1956 180.0 0.86366 0.27
 2 -5 5 2787.7017 1795.7122 -0.0 0.86365 0.32
 1 -6 3 1675.0092 1072.1096 180.0 0.86361 0.19
 4 5 -1 2800.3844 1742.5268 0.0 0.86343 0.33
 2 5 -5 3216.9716 1997.8122 0.0 0.86342 0.37
 1 6 -3 1765.8906 1070.0826 -180.0 0.86326 0.20
 1 -3 -8 1372.6032 783.7335 -180.0 0.86284 0.16
 3 -1 -8 2232.5758 1232.9054 -180.0 0.86255 0.26
 5 -3 -4 2371.7950 1260.0241 -180.0 0.86202 0.27
 1 3 8 824.1711 437.7713 -180.0 0.86202 0.10
 3 -5 -4 1621.3342 860.0056 -180.0 0.86199 0.19
 3 1 -8 1944.0081 1021.7352 180.0 0.86131 0.22
 6 -2 -2 2130.8290 1128.3518 -0.0 0.86094 0.25
 2 -6 -2 3112.6977 1662.3114 0.0 0.86066 0.36
 3 1 8 989.1947 528.9431 -180.0 0.86063 0.11
 3 -1 8 1506.6249 826.1839 -180.0 0.85994 0.17
 3 5 4 789.8036 435.5657 -180.0 0.85980 0.09
 1 3 -8 1903.2063 1054.5594 180.0 0.85968 0.22
 6 -2 2 2441.9449 1355.7925 -0.0 0.85964 0.28
 1 -3 8 2078.3501 1166.2074 180.0 0.85941 0.24
 6 2 -2 3251.6607 1828.2428 -0.0 0.85937 0.37
 2 6 2 3511.3857 1981.3678 0.0 0.85930 0.40
 5 3 4 822.4766 464.4848 -180.0 0.85928 0.09
 5 3 -4 1082.0915 613.4224 -180.0 0.85922 0.12
 5 -3 4 1830.9572 1038.3335 -180.0 0.85921 0.21
 6 2 2 3521.4558 2019.0839 -0.0 0.85903 0.40
 2 -6 2 2653.5081 1528.9753 0.0 0.85895 0.31
 3 -5 4 1827.8110 1067.6041 180.0 0.85876 0.21
 3 5 -4 929.7461 569.6651 -180.0 0.85823 0.11
 2 6 -2 3248.4541 2007.7310 -0.0 0.85814 0.37
 1 -5 -6 23146.3748 26856.3887 180.0 0.84242 2.56
 5 -1 -6 20784.7174 23599.9789 180.0 0.84218 2.30
 1 5 6 26127.6256 28584.3808 180.0 0.84161 2.89
 0 6 4 19852.3673 21463.7614 -0.0 0.84111 2.19
 5 1 -6 23486.4705 25389.4884 180.0 0.84108 2.59
 6 0 -4 21804.9428 23569.9571 0.0 0.84104 2.41
 5 1 6 25158.5865 27551.3440 180.0 0.83984 2.77
 5 -1 6 24085.9250 26324.9024 180.0 0.83959 2.65
 6 0 4 19657.0628 21458.1499 0.0 0.83951 2.16
 1 -5 6 23074.4304 24724.4869 -180.0 0.83868 2.53
 1 5 -6 23979.2836 25677.4689 180.0 0.83864 2.63
 0 6 -4 20450.7478 21852.6971 0.0 0.83844 2.24
 1 -2 -9 1205.9495 1125.0068 180.0 0.82883 0.13
 2 -1 -9 647.2065 604.7564 0.0 0.82866 0.07
 1 2 9 963.7732 910.3201 -180.0 0.82812 0.10
 5 -4 -3 1423.1169 1352.3799 -180.0 0.82785 0.15
 4 -5 -3 2435.7577 2317.2117 -0.0 0.82780 0.26
 2 1 -9 1808.3566 1728.2703 0.0 0.82754 0.19
 2 1 9 636.6735 609.4347 -0.0 0.82740 0.07
 6 -3 -1 1846.5723 1765.5688 0.0 0.82695 0.20
 1 2 -9 1529.9207 1455.8061 180.0 0.82675 0.16
 3 -6 -1 850.7169 807.1804 180.0 0.82666 0.09
 2 -1 9 1456.0902 1378.4629 -0.0 0.82661 0.16
 1 -2 9 1067.4486 997.4907 -180.0 0.82636 0.11
 6 -3 1 1363.6054 1266.3699 -0.0 0.82627 0.15
 3 -6 1 1808.2774 1614.1742 -180.0 0.82584 0.19
 5 -4 3 1459.6438 1275.0501 180.0 0.82566 0.16
 4 -5 3 1489.3743 1268.6722 0.0 0.82547 0.16
 4 5 3 1922.0635 1633.3456 0.0 0.82546 0.20
 5 4 3 1533.4340 1278.6532 180.0 0.82533 0.16
 6 3 -1 1953.0254 1594.0900 0.0 0.82519 0.21
 6 3 1 1727.5033 1400.1771 -0.0 0.82514 0.18
 3 6 1 1801.0076 1435.2867 -180.0 0.82503 0.19
 5 4 -3 1247.7575 983.7506 -180.0 0.82496 0.13
 4 5 -3 1581.2857 1178.2986 -0.0 0.82460 0.17
 3 6 -1 1885.2966 1401.4928 180.0 0.82458 0.20
 0 4 8 22016.8256 25062.3753 0.0 0.80672 2.24
 4 0 -8 26004.3007 28832.8001 -0.0 0.80624 2.64
 6 -2 -4 26307.1373 28970.5139 -0.0 0.80594 2.67
 2 -6 -4 23304.7513 25644.6789 -0.0 0.80588 2.37
 2 6 4 23653.9409 25232.0928 0.0 0.80454 2.39
 4 0 8 24740.6446 26260.8348 0.0 0.80444 2.50
 6 2 -4 25626.0669 26945.7322 0.0 0.80426 2.59
 6 -2 4 27233.1989 28004.0090 0.0 0.80381 2.75
 6 2 4 25087.7720 25685.2255 0.0 0.80370 2.53
 0 4 -8 28516.1429 29063.3088 0.0 0.80357 2.88
 2 -6 4 27849.1849 28131.8497 -0.0 0.80308 2.81
 2 6 -4 25940.7218 26314.3721 0.0 0.80264 2.61
 3 -4 -7 2332.4078 1924.2447 -180.0 0.79487 0.23
 4 -3 -7 1363.6639 1126.1180 -0.0 0.79482 0.13
 0 3 9 703.8831 583.7319 -0.0 0.79447 0.07
 0 5 7 2402.9787 1995.8149 0.0 0.79410 0.24
 3 0 -9 1598.0431 1327.1724 180.0 0.79403 0.16
 5 0 -7 1103.0247 914.1577 -180.0 0.79369 0.11
 1 -6 -5 1534.9289 1271.8495 180.0 0.79367 0.15
 6 -1 -5 1379.9396 1142.0882 0.0 0.79358 0.14
 6 -3 -3 1927.4522 1593.3537 -0.0 0.79350 0.19
 3 -6 -3 1757.1053 1448.7455 -180.0 0.79337 0.17
 1 6 5 1451.8470 1182.9803 -180.0 0.79298 0.14
 3 4 7 1388.3763 1127.0368 180.0 0.79289 0.14
 6 1 -5 2468.2969 1983.0527 0.0 0.79268 0.24
 3 0 9 1088.9126 869.2825 -180.0 0.79258 0.11
 4 3 7 1073.9985 850.2089 0.0 0.79245 0.11
 7 0 -1 2480.9386 1909.2190 180.0 0.79211 0.24
 4 3 -7 1521.8131 1156.1770 -0.0 0.79198 0.15
 0 3 -9 2137.2333 1614.3694 0.0 0.79193 0.21
 5 0 7 2128.4167 1587.5267 180.0 0.79181 0.21
 7 0 1 1466.7690 1084.7259 -180.0 0.79174 0.14
 6 -3 3 2174.4877 1599.5714 0.0 0.79170 0.21
 0 7 1 1137.1591 835.0668 -0.0 0.79168 0.11
 3 6 3 1632.1118 1187.6672 180.0 0.79161 0.16
 6 1 5 1191.8631 860.8611 -0.0 0.79155 0.12
 6 -1 5 1496.4908 1075.1022 -0.0 0.79150 0.15
 3 4 -7 1467.0206 1038.2051 -180.0 0.79139 0.14
 6 3 -3 1340.5996 947.8064 -0.0 0.79138 0.13
 4 -3 7 2553.1112 1795.1264 0.0 0.79134 0.25
 6 3 3 2173.0199 1511.8962 0.0 0.79126 0.21
 3 -6 3 1224.3809 844.6836 180.0 0.79120 0.12
 3 -4 7 1953.9158 1332.9639 180.0 0.79112 0.19
 0 7 -1 1781.5750 1200.2028 0.0 0.79103 0.17
 3 -3 -8 852.1598 570.7486 180.0 0.79099 0.08
 0 5 -7 1274.2985 834.1273 -0.0 0.79082 0.12
 4 -4 -6 1570.9393 1007.2397 0.0 0.79067 0.15
 1 -6 5 2674.5033 1696.4791 -180.0 0.79060 0.26
 1 6 -5 2699.5146 1675.8740 180.0 0.79044 0.26
 3 6 -3 1744.0140 1078.1481 -180.0 0.79041 0.17
 0 0 10 1853.7636 1041.1303 -0.0 0.78963 0.18
 3 3 8 874.1043 463.6189 180.0 0.78908 0.09
 5 -5 0 1677.4513 847.7330 180.0 0.78853 0.16
 4 4 6 3162.5307 1568.5249 0.0 0.78828 0.31
 7 -1 0 1428.6235 703.3510 -180.0 0.78817 0.14
 3 3 -8 1834.0114 900.1988 -180.0 0.78813 0.18
 7 1 0 1028.1984 492.5473 -180.0 0.78768 0.10
 1 -7 0 1046.5220 500.0507 -180.0 0.78762 0.10
 3 -3 8 1851.9295 881.3078 -180.0 0.78749 0.18
 4 4 -6 2943.6637 1396.2055 -0.0 0.78733 0.29
 4 -4 6 2050.6769 971.7032 -0.0 0.78719 0.20
 1 7 0 833.0112 394.7729 -180.0 0.78713 0.08
 5 5 0 851.4553 406.6115 180.0 0.78678 0.08
 2 -4 -8 19058.1891 19951.3636 -0.0 0.77555 1.80
 4 -2 -8 20530.6440 21588.3122 -0.0 0.77538 1.93
 3 -5 -6 22621.0404 23916.8053 -180.0 0.77520 2.13
 5 -3 -6 20799.7807 22025.9230 -180.0 0.77515 1.96
 1 -1 -10 20336.3610 21677.9588 180.0 0.77495 1.91
 1 1 10 21839.4809 23681.7810 180.0 0.77438 2.05
 2 4 8 17417.9371 18949.5457 -0.0 0.77422 1.64
 1 1 -10 19975.9869 21790.5607 -180.0 0.77400 1.88
 5 -5 -2 19274.8721 21033.5671 180.0 0.77394 1.81
 1 -1 10 19786.5556 21551.1158 -180.0 0.77357 1.86
 4 2 -8 19288.6474 20964.9123 0.0 0.77345 1.81
 7 -1 -2 20492.9745 22227.7382 180.0 0.77336 1.92
 3 5 6 21825.1122 23639.9950 -180.0 0.77330 2.05
 6 -4 0 19602.6472 21205.0252 0.0 0.77326 1.84
 4 2 8 17237.8745 18644.8256 0.0 0.77325 1.62
 1 -7 -2 22632.9363 24329.2061 -180.0 0.77306 2.12
 4 -6 0 18842.4976 20240.1378 -0.0 0.77304 1.77
 7 1 -2 21656.2054 22981.7846 180.0 0.77272 2.03
 5 3 6 22625.8301 23948.9386 -180.0 0.77266 2.12
 5 3 -6 21265.2519 22441.9288 180.0 0.77258 1.99
 5 -5 2 19762.4083 20846.8164 180.0 0.77257 1.85
 1 7 2 22577.5379 23748.4879 -180.0 0.77250 2.11
 7 -1 2 21610.5370 22722.8305 180.0 0.77249 2.02
 4 -2 8 19070.7615 19978.4643 0.0 0.77239 1.78
 2 4 -8 19554.4398 20376.2555 0.0 0.77223 1.83
 7 1 2 22846.2234 23788.2042 180.0 0.77220 2.14
 5 -3 6 20703.9709 21490.4975 180.0 0.77208 1.94
 2 -4 8 20295.9964 21016.5620 -0.0 0.77196 1.90
 5 5 2 23073.9789 23850.9419 180.0 0.77180 2.16
 1 -7 2 22674.5267 23434.1962 -180.0 0.77174 2.12
 3 -5 6 20263.5040 20943.3886 -180.0 0.77169 1.89
 6 4 0 17437.4399 18023.0576 0.0 0.77168 1.63
 3 5 -6 22159.6588 22917.4126 180.0 0.77159 2.07
 4 6 0 17505.4508 18140.7551 -0.0 0.77146 1.63
 5 5 -2 23066.3800 23922.2567 180.0 0.77142 2.15
 1 7 -2 22904.4143 23778.2816 -180.0 0.77138 2.14
 2 -3 -9 1663.4142 1352.7515 0.0 0.76463 0.15
 3 -2 -9 915.2309 744.5407 180.0 0.76452 0.08
 2 -5 -7 1200.4718 977.9913 -0.0 0.76434 0.11
 5 -2 -7 1901.3630 1552.1935 -180.0 0.76418 0.17
 5 -4 -5 933.7166 764.4337 180.0 0.76401 0.09
 4 -5 -5 1552.5770 1271.2069 0.0 0.76401 0.14
 2 3 9 1964.0187 1629.4509 -0.0 0.76338 0.18
 2 5 7 827.8206 689.5708 0.0 0.76303 0.08
 3 2 9 1381.3747 1149.9149 -180.0 0.76284 0.13
 3 2 -9 1396.9306 1158.0475 180.0 0.76263 0.13
 7 -2 -1 1558.2517 1279.6697 180.0 0.76240 0.14
 5 2 -7 1292.2588 1059.7522 -180.0 0.76237 0.12
 7 0 -3 1283.9907 1052.8142 -180.0 0.76237 0.12
 0 7 3 1015.3522 825.3768 0.0 0.76223 0.09
 2 -7 -1 1593.4547 1272.1322 0.0 0.76202 0.15
 2 3 -9 1325.5593 1055.2046 0.0 0.76199 0.12
 7 -2 1 934.3094 736.7439 -180.0 0.76190 0.09
 5 2 7 1523.2142 1197.7271 180.0 0.76187 0.14
 4 5 5 2365.7261 1841.5360 -0.0 0.76179 0.22
 3 -2 9 1204.9389 930.4824 -180.0 0.76172 0.11
 5 4 5 1801.0756 1358.6802 -180.0 0.76155 0.16
 2 -3 9 1014.2914 760.2911 -0.0 0.76151 0.09
 7 0 3 2182.6948 1600.6667 180.0 0.76137 0.20
 7 2 -1 1695.7172 1238.9543 180.0 0.76135 0.15
 5 -2 7 2179.4403 1589.9782 180.0 0.76134 0.20
 2 -7 1 2501.7508 1825.5841 -0.0 0.76134 0.23
 7 2 1 1349.5782 958.8202 -180.0 0.76118 0.12
 5 -4 5 1360.4817 961.4971 -180.0 0.76115 0.12
 5 4 -5 1892.3037 1320.2346 180.0 0.76108 0.17
 2 7 1 2347.1999 1626.3722 -0.0 0.76104 0.21
 4 -5 5 1843.1906 1260.8455 -0.0 0.76097 0.17
 2 5 -7 1500.9660 992.0100 -0.0 0.76078 0.14
 2 -5 7 1735.9599 1140.0405 0.0 0.76075 0.16
 4 5 -5 2129.1437 1376.0186 0.0 0.76066 0.19
 2 7 -1 2263.6008 1435.2067 0.0 0.76055 0.21
 0 2 10 696.3736 436.5477 -0.0 0.76049 0.06
 0 7 -3 1302.0943 815.7933 -0.0 0.76049 0.12
 2 0 -10 335.6226 199.3732 0.0 0.76018 0.03
 0 6 6 948.4427 536.4115 -0.0 0.75985 0.09
 6 0 -6 313.3651 171.4538 -0.0 0.75959 0.03
 6 -4 -2 238.8355 128.8524 0.0 0.75945 0.02
 4 -6 -2 506.4004 269.8670 0.0 0.75932 0.05
 2 0 10 651.3291 344.8501 -0.0 0.75923 0.06
 0 2 -10 290.6795 150.8590 0.0 0.75884 0.03
 6 -4 2 206.4984 107.8788 0.0 0.75823 0.02
 4 -6 2 297.3863 158.2633 0.0 0.75795 0.03
 6 0 6 683.1973 365.5238 -0.0 0.75789 0.06
 4 6 2 722.6632 408.7926 0.0 0.75745 0.07
 6 4 2 711.5319 405.9035 0.0 0.75739 0.06
 6 4 -2 677.5520 392.8251 0.0 0.75730 0.06
 0 6 -6 338.1810 214.0291 -0.0 0.75689 0.03
 4 6 -2 622.4271 399.5156 0.0 0.75684 0.06

_gsas_GSASII_version               5773
_gsas_proc_ls_prof_R_B_factor      0.09771
_gsas_proc_ls_prof_wR_B_factor     0.12839
_journal_coden_ASTM                ?
_journal_coeditor_code             ?
_journal_coeditor_name             ?
_journal_coeditor_notes
;
 ?
;
# Acta C: one of CI/CM/CO/FI/FM/FO
#==============================================================================
# 2. PROCESSING SUMMARY (IUCr Office Use Only)
_journal_data_validation_number    ?
_journal_date_accepted             ?
_journal_date_from_coeditor        ?
_journal_date_printers_final       ?
_journal_date_printers_first       ?
_journal_date_proofs_in            ?
_journal_date_proofs_out           ?
_journal_date_recd_electronic      ?
_journal_date_to_coeditor          ?
_journal_issue                     ?
_journal_name_full                 ?
_journal_page_first                ?
_journal_page_last                 ?
_journal_paper_category            ?
_journal_suppl_publ_number         ?
_journal_suppl_publ_pages          ?
_journal_techeditor_code           ?
_journal_techeditor_notes
;
 ?
;
_journal_volume                    ?
_journal_year                      ?
#--eof--eof--eof--eof--eof--eof--eof--eof--eof--eof--eof--eof--eof--eof--eof--#
_olex2_submission_special_instructions  'No special instructions were received'
loop_
  _pd_meas_intensity_total
  _pd_calc_intensity_total
  _pd_proc_intensity_bkg_calc
  _pd_proc_ls_weight
 112.081 0 0 0
 111.897 0 0 0
 117.914 0 0 0
 121.827 0 0 0
 141.972 0 0 0
 115.469 0 0 0
 115.55 0 0 0
 127.809 0 0 0
 129.035 0 0 0
 113.833 0 0 0
 149.579 0 0 0
 126.102 0 0 0
 132.381 0 0 0
 156.934 0 0 0
 125.612 0 0 0
 142.031 0 0 0
 139.159 0 0 0
 150.509 0 0 0
 153.184 0 0 0
 150.375 0 0 0
 141.071 0 0 0
 162.6 0 0 0
 160.549 0 0 0
 137.941 0 0 0
 152.985 0 0 0
 159.126 0 0 0
 168.213 0 0 0
 158.7 0 0 0
 160.28 0 0 0
 154.378 0 0 0
 160.736 0 0 0
 168.533 0 0 0
 163.277 0 0 0
 159.672 0 0 0
 165.231 0 0 0
 151.718 0 0 0
 181.755 0 0 0
 164.276 0 0 0
 153.529 0 0 0
 162.726 0 0 0
 186.994 0 0 0
 193.338 0 0 0
 154.47 0 0 0
 154.934 0 0 0
 194.973 0 0 0
 174.189 0 0 0
 191.451 0 0 0
 173.292 0 0 0
 192.772 0 0 0
 193.325 0 0 0
 221.303 0 0 0
 218.385 0 0 0
 186.696 0 0 0
 195.414 0 0 0
 234.323 0 0 0
 212.591 0 0 0
 205.527 0 0 0
 215.437 0 0 0
 240.077 0 0 0
 257.579 0 0 0
 253.521 0 0 0
 306.512 0 0 0
 363.071 0 0 0
 444.804 0 0 0
 504.793 0 0 0
 628.872 0 0 0
 725.837 0 0 0
 809.678 0 0 0
 897.669 0 0 0
 997.699 0 0 0
 1102.117 0 0 0
 1234.584 0 0 0
 1330.923 0 0 0
 1447.863 0 0 0
 1561.599 0 0 0
 1729.712 0 0 0
 1819.162 0 0 0
 1896.36 0 0 0
 1909.353 0 0 0
 2104.584 0 0 0
 2206.407 0 0 0
 2351.593 0 0 0
 2414.436 0 0 0
 2388.99 0 0 0
 2592.981 0 0 0
 2594.76 0 0 0
 2753.804 0 0 0
 2838.691 0 0 0
 2972.46 0 0 0
 3067.305 0 0 0
 3071.954 0 0 0
 3334.052 0 0 0
 3322.55 0 0 0
 3324.023 0 0 0
 3569.925 0 0 0
 3556.474 0 0 0
 3554.073 0 0 0
 3604.452 0 0 0
 3768.153 0 0 0
 3881.231 0 0 0
 4029.384 0 0 0
 4002.444 0 0 0
 4195.374 0 0 0
 4255.401 0 0 0
 4381.095 0 0 0
 4344.919 0 0 0
 4416.637 0 0 0
 4554.159 0 0 0
 4538.273 0 0 0
 4630.645 0 0 0
 4616.356 0 0 0
 4700.887 0 0 0
 4837.671 0 0 0
 5000.127 0 0 0
 4925.941 0 0 0
 5128.236 0 0 0
 5168.825 0 0 0
 5199.478 0 0 0
 5316.26 0 0 0
 5357.89 0 0 0
 5297.641 0 0 0
 5584.72 0 0 0
 5448.701 0 0 0
 5532.421 0 0 0
 5719.992 0 0 0
 5672.598 0 0 0
 5823.715 0 0 0
 5826.31 0 0 0
 5789.5 0 0 0
 6091.239 0 0 0
 6030.487 0 0 0
 6210.767 0 0 0
 6095.681 0 0 0
 6162.964 0 0 0
 6420.966 0 0 0
 6391.458 0 0 0
 6316.423 0 0 0
 6408.473 0 0 0
 6506.429 0 0 0
 6408.931 0 0 0
 6638.071 0 0 0
 6783.326 0 0 0
 6767.391 0 0 0
 6674.048 0 0 0
 6796.371 0 0 0
 6790.403 0 0 0
 6939.381 0 0 0
 6856.694 0 0 0
 7050.564 0 0 0
 7031.639 0 0 0
 7154.238 0 0 0
 6993.198 0 0 0
 7203.95 0 0 0
 7259.46 0 0 0
 7318.458 0 0 0
 7191.145 0 0 0
 7262.895 0 0 0
 7277.008 0 0 0
 7343.213 0 0 0
 7523.07 0 0 0
 7698.075 0 0 0
 7622.85 0 0 0
 7659.562 0 0 0
 7628.296 0 0 0
 7734.131 0 0 0
 7727.744 0 0 0
 7789.778 0 0 0
 7700.462 0 0 0
 8052.304 0 0 0
 7903.619 0 0 0
 7847.181 0 0 0
 7911.165 0 0 0
 7982.411 0 0 0
 8202.694 0 0 0
 8095.968 0 0 0
 8069.078 0 0 0
 8088.978 0 0 0
 8193.984 0 0 0
 8313.556 0 0 0
 8191.223 0 0 0
 8235.893 0 0 0
 8295.339 0 0 0
 8404.361 0 0 0
 8319.382 0 0 0
 8423.508 0 0 0
 8466.501 0 0 0
 8377.232 0 0 0
 8619.464 0 0 0
 8553.734 0 0 0
 8619.108 0 0 0
 8713.012 0 0 0
 8601.629 0 0 0
 8722.77 0 0 0
 8697.449 0 0 0
 8859.395 0 0 0
 8858.631 0 0 0
 8842.963 0 0 0
 8923.289 0 0 0
 8878.221 0 0 0
 8961.31 0 0 0
 9064.458 0 0 0
 8898.732 0 0 0
 9103.191 0 0 0
 9032.402 0 0 0
 9087.802 0 0 0
 8999.227 0 0 0
 9139.111 0 0 0
 9153.737 0 0 0
 9332.308 0 0 0
 9108.205 0 0 0
 9242.884 0 0 0
 9154.543 0 0 0
 9230.259 0 0 0
 9217.085 0 0 0
 9324.752 0 0 0
 9184.468 0 0 0
 9425.764 0 0 0
 9470.544 0 0 0
 9478.625 0 0 0
 9458.342 0 0 0
 9570.187 0 0 0
 9600.509 0 0 0
 9521.431 0 0 0
 9517.781 0 0 0
 9498.079 0 0 0
 9578.462 0 0 0
 9426.969 0 0 0
 9723.047 0 0 0
 9859.798 0 0 0
 9626.689 0 0 0
 9695.071 0 0 0
 9812.167 0 0 0
 9661.215 0 0 0
 9873.071 0 0 0
 9775.633 0 0 0
 9823.781 0 0 0
 9850.57 0 0 0
 9950.961 0 0 0
 9932.71 0 0 0
 9914.912 0 0 0
 9965.754 0 0 0
 10003.494 0 0 0
 9909.345 0 0 0
 10099.676 0 0 0
 10039.781 0 0 0
 10084.392 0 0 0
 9890.693 0 0 0
 10124.349 0 0 0
 10163.884 0 0 0
 10133.845 0 0 0
 10177.072 0 0 0
 10186.807 0 0 0
 10092.918 0 0 0
 10266.589 0 0 0
 10148.818 0 0 0
 10164.374 0 0 0
 10376.117 0 0 0
 10263.261 0 0 0
 10280.192 0 0 0
 10443.12 0 0 0
 10326.911 0 0 0
 10352.936 0 0 0
 10393.268 0 0 0
 10496.742 0 0 0
 10208.872 0 0 0
 10506.657 0 0 0
 10445.576 0 0 0
 10539.424 0 0 0
 10463.584 0 0 0
 10624.566 0 0 0
 10389.021 0 0 0
 10666.572 0 0 0
 10700.531 0 0 0
 10586.604 0 0 0
 10669.788 0 0 0
 10526.947 0 0 0
 10593.406 0 0 0
 10795.742 0 0 0
 10698.594 0 0 0
 10817.28 0 0 0
 10882.607 0 0 0
 10890.805 0 0 0
 10920.517 0 0 0
 10985.941 0 0 0
 11162.509 0 0 0
 11154.227 0 0 0
 11172.689 0 0 0
 11356.58 0 0 0
 11406.3 0 0 0
 11311.151 0 0 0
 11537.11 0 0 0
 11357.541 0 0 0
 11456.871 0 0 0
 11557.355 0 0 0
 11711.532 0 0 0
 11795.186 0 0 0
 11635.852 0 0 0
 11650.916 0 0 0
 11643.93 0 0 0
 11769.779 0 0 0
 11881.784 0 0 0
 11981.219 0 0 0
 11959.819 0 0 0
 11950.807 0 0 0
 12075.104 0 0 0
 12008.195 0 0 0
 12057.028 0 0 0
 12202.604 0 0 0
 11942.009 0 0 0
 12396.512 0 0 0
 12511.786 0 0 0
 12506.818 0 0 0
 12626.316 0 0 0
 12565.808 0 0 0
 12692.295 0 0 0
 13146.645 0 0 0
 13144.024 0 0 0
 13219.769 0 0 0
 13394.038 0 0 0
 13575.646 0 0 0
 13627.182 0 0 0
 13855.242 0 0 0
 13713.921 0 0 0
 13985.103 0 0 0
 14058.245 0 0 0
 14438.029 0 0 0
 14252.721 0 0 0
 14352.179 0 0 0
 14373.667 0 0 0
 14489.089 0 0 0
 14350.175 0 0 0
 14384.716 0 0 0
 14584.11 0 0 0
 14768.468 0 0 0
 14480.343 0 0 0
 14755.208 0 0 0
 14657.759 0 0 0
 14798.291 0 0 0
 14596.941 0 0 0
 14809.99 0 0 0
 14731.587 0 0 0
 14724.403 0 0 0
 14705.45 0 0 0
 14814.577 0 0 0
 14972.575 0 0 0
 14722.063 0 0 0
 14736.979 0 0 0
 14923.941 0 0 0
 15013.919 0 0 0
 14792.483 0 0 0
 15030.812 0 0 0
 14855.312 0 0 0
 14943.666 0 0 0
 14860.603 0 0 0
 15066.876 0 0 0
 15039.759 0 0 0
 14901.361 0 0 0
 14826.649 0 0 0
 14924.94 0 0 0
 15034.598 0 0 0
 15050.695 0 0 0
 15050.281 0 0 0
 15079.893 0 0 0
 15207.933 0 0 0
 15026.275 0 0 0
 15054.897 0 0 0
 15013.246 0 0 0
 15269.105 0 0 0
 14817.605 0 0 0
 14985.5 0 0 0
 15144.573 0 0 0
 15153.998 0 0 0
 15088.337 0 0 0
 15179.432 0 0 0
 15059.373 0 0 0
 15216.459 0 0 0
 14855.866 0 0 0
 15157.299 0 0 0
 15011.81 0 0 0
 15111.025 0 0 0
 15064.631 0 0 0
 15139.793 0 0 0
 15180.859 0 0 0
 15179.069 0 0 0
 15197.433 0 0 0
 15404.756 0 0 0
 15324.563 0 0 0
 15219.28 0 0 0
 15261.62 0 0 0
 15161.727 0 0 0
 15332.476 0 0 0
 15070.024 0 0 0
 15375.062 0 0 0
 15387.426 0 0 0
 15161.237 0 0 0
 15030.277 0 0 0
 15344.982 0 0 0
 15419.224 0 0 0
 15518.08 0 0 0
 15331.703 0 0 0
 15299.057 0 0 0
 15296.398 0 0 0
 15315.179 0 0 0
 15375.797 0 0 0
 15354.942 0 0 0
 15331.09 0 0 0
 15407.458 0 0 0
 15402.382 0 0 0
 15288.699 0 0 0
 15378.779 0 0 0
 15556.194 0 0 0
 15339.812 0 0 0
 15581.685 0 0 0
 15324.691 0 0 0
 15366.946 0 0 0
 15513.768 0 0 0
 15502.242 0 0 0
 15365.745 0 0 0
 15497.715 0 0 0
 15531.892 0 0 0
 15448.102 0 0 0
 15584.477 0 0 0
 15457.03 0 0 0
 15508.59 0 0 0
 15623.229 0 0 0
 15591.959 0 0 0
 15683.452 0 0 0
 15545.734 0 0 0
 15656.266 0 0 0
 15320.909 0 0 0
 15541.119 0 0 0
 15627.878 0 0 0
 15646.206 0 0 0
 15676.454 0 0 0
 15623.089 0 0 0
 15752.36 0 0 0
 15687.331 0 0 0
 15727.685 0 0 0
 15752.137 0 0 0
 15729.172 0 0 0
 15894.136 0 0 0
 15647.622 0 0 0
 15779.846 0 0 0
 15707.7 0 0 0
 15456.426 0 0 0
 15738.51 0 0 0
 15748.859 0 0 0
 15784.44 0 0 0
 15737.508 0 0 0
 15822.514 0 0 0
 15841.636 0 0 0
 15763.796 0 0 0
 15761.323 0 0 0
 15973.668 0 0 0
 15784.466 0 0 0
 15903.748 0 0 0
 15952.004 0 0 0
 15989.3 0 0 0
 15959.968 0 0 0
 15883.218 0 0 0
 15965.016 0 0 0
 15896.807 0 0 0
 15888.644 0 0 0
 16047.187 0 0 0
 15753.359 0 0 0
 15953.435 0 0 0
 15803.029 0 0 0
 16022.341 0 0 0
 16023.175 0 0 0
 15944.58 0 0 0
 15709.852 0 0 0
 15891.52 0 0 0
 15790.482 0 0 0
 15922.897 0 0 0
 15952.742 0 0 0
 15996.04 0 0 0
 15852.047 0 0 0
 16007.736 0 0 0
 15939.597 0 0 0
 15854.252 0 0 0
 16222.816 0 0 0
 16047.344 0 0 0
 15912.688 0 0 0
 16035.17 0 0 0
 15979.288 0 0 0
 16049.51 0 0 0
 15991.863 0 0 0
 16056.276 0 0 0
 16103.323 0 0 0
 16190.211 0 0 0
 16179.26 0 0 0
 16050.628 0 0 0
 16226.106 0 0 0
 16163.53 0 0 0
 16151.8 0 0 0
 16077.565 0 0 0
 16057.697 0 0 0
 16288.934 0 0 0
 16242.445 0 0 0
 16521.024 0 0 0
 16930.353 0 0 0
 17105.888 0 0 0
 17778.375 0 0 0
 18479.627 0 0 0
 19694.005 0 0 0
 19316.132 0 0 0
 17511.553 0 0 0
 16826.596 0 0 0
 16533.75 0 0 0
 16452.118 0 0 0
 16233.962 0 0 0
 16347.509 0 0 0
 16281.474 0 0 0
 16279.745 0 0 0
 15978.854 0 0 0
 16415.023 0 0 0
 16243.817 0 0 0
 16374.093 0 0 0
 16366.862 0 0 0
 16312.379 0 0 0
 16315.868 0 0 0
 16296.775 0 0 0
 16423.857 0 0 0
 16461.214 0 0 0
 16474.854 0 0 0
 16225.336 0 0 0
 16348.282 0 0 0
 16464.077 0 0 0
 16421.812 0 0 0
 16254.713 0 0 0
 16432.682 0 0 0
 16407.634 0 0 0
 16652.624 0 0 0
 16233.025 0 0 0
 16232.31 0 0 0
 16519.266 0 0 0
 16466.008 0 0 0
 16722.467 0 0 0
 16772.81 0 0 0
 16472.532 0 0 0
 16598.73 0 0 0
 16736.172 0 0 0
 16565.669 0 0 0
 16562.393 0 0 0
 16419.066 0 0 0
 16566.737 0 0 0
 16567.172 0 0 0
 16551.463 0 0 0
 16588.29 0 0 0
 16698.452 0 0 0
 16753.962 0 0 0
 16663.669 0 0 0
 16891.185 0 0 0
 16938.592 0 0 0
 16752.965 0 0 0
 16631.168 0 0 0
 16553.945 0 0 0
 16678.444 0 0 0
 16531.053 0 0 0
 16649.022 0 0 0
 16841.567 0 0 0
 16799.324 0 0 0
 16721.016 0 0 0
 16688.508 0 0 0
 16860.687 0 0 0
 16726.739 0 0 0
 16976.508 0 0 0
 16778.65 0 0 0
 17080.182 0 0 0
 16811.042 0 0 0
 16650.621 0 0 0
 16891.405 0 0 0
 16844.274 0 0 0
 16852.979 0 0 0
 17015.622 0 0 0
 16985.708 0 0 0
 16902.151 0 0 0
 17292.693 0 0 0
 16982.863 0 0 0
 16782.66 0 0 0
 17068.501 0 0 0
 17044.431 0 0 0
 16965.096 0 0 0
 17147.877 0 0 0
 17185.909 0 0 0
 16913.216 0 0 0
 17249.06 0 0 0
 17112.253 0 0 0
 17133.875 0 0 0
 17320.416 0 0 0
 17317.602 0 0 0
 17586.447 0 0 0
 17462.49 0 0 0
 17645.918 0 0 0
 17457.638 0 0 0
 17430.734 0 0 0
 17347.164 0 0 0
 17233.615 16571.927 16546.722 0.000057968
 17407.232 16579.96 16554.473 0.000057429
 17324.849 16590.025 16564.25 0.00005783
 17275.279 16602.074 16576.007 0.000058058
 17379.751 16616.061 16589.697 0.000057743
 17381.031 16631.939 16605.272 0.000057696
 17473.653 16649.662 16622.688 0.000057051
 17543.908 16669.185 16641.898 0.000057253
 17553.492 16690.463 16662.858 0.000057065
 17480.98 16713.454 16685.525 0.000057047
 17504.793 16738.112 16709.854 0.000057526
 17493.003 16764.397 16735.803 0.000056802
 17517.219 16792.265 16763.329 0.000057207
 17623.251 16821.675 16792.392 0.000056992
 17733.345 16852.586 16822.949 0.000056827
 17761.821 16884.958 16854.96 0.000056333
 17710.664 16918.751 16888.386 0.000056663
 17620.764 16953.925 16923.187 0.000056924
 17533.809 16993.635 16959.323 0.000057134
 17445.376 17031.48 16996.758 0.000057384
 17698.46 17073.73 17035.453 0.000056496
 17982.528 17114.094 17075.37 0.000055567
 17987.326 17158.372 17116.474 0.000055749
 18009.416 17201.107 17158.727 0.000055631
 17901.56 17244.966 17202.095 0.000056092
 17925.185 17289.912 17246.543 0.000055356
 17952.344 17335.912 17292.035 0.000055961
 17987.204 17382.933 17338.537 0.000055613
 18117.221 17430.94 17386.017 0.000054899
 18076.611 17479.9 17434.441 0.000055688
 18187.05 17529.783 17483.775 0.000055206
 18196.2 17580.554 17533.99 0.000055285
 18075.957 17632.185 17585.051 0.000055464
 18061.588 17684.642 17636.929 0.000055465
 18068.595 17737.897 17689.593 0.000055412
 18085.509 17791.918 17743.013 0.000055255
 18125.145 17846.678 17797.158 0.000055067
 18371.075 17902.146 17852 0.000054381
 18307.024 17958.294 17907.509 0.000054563
 18479.853 18015.094 17963.658 0.000054153
 18360.475 18072.519 18020.418 0.000054413
 18208.09 18130.541 18077.761 0.000054603
 18327.975 18189.134 18135.662 0.000054805
 18581.613 18248.271 18194.092 0.00005358
 18248.776 18307.927 18253.027 0.000054671
 18490.067 18368.077 18312.439 0.000054157
 18671.559 18428.694 18372.304 0.000053378
 18438.506 18489.756 18432.597 0.000053926
 18538.641 18551.237 18493.293 0.000054023
 18525.129 18613.114 18554.368 0.000053748
 18566.941 18675.364 18615.798 0.000054001
 18516.177 18737.964 18677.56 0.000053704
 18515.784 18800.892 18739.63 0.000053937
 18773.459 18864.125 18801.987 0.000053449
 18923.679 18927.642 18864.608 0.000052519
 18786.059 18991.422 18927.472 0.000053223
 18897.992 19055.444 18990.556 0.000053077
 18842.267 19119.687 19053.839 0.000053158
 18851.86 19184.131 19117.302 0.000053058
 18889.974 19248.758 19180.923 0.000052713
 18960.118 19313.547 19244.683 0.000052609
 19037.057 19378.48 19308.562 0.000052632
 19159.036 19443.538 19372.54 0.000052226
 18984.807 19508.703 19436.6 0.000052741
 19040.071 19573.957 19500.721 0.000052213
 19081.039 19639.284 19564.886 0.00005236
 18853.122 19704.666 19629.076 0.000052704
 19128.715 19770.086 19693.276 0.000052227
 19022.766 19835.529 19757.466 0.000052332
 19329.846 19900.978 19821.63 0.000051663
 19119.9 19966.419 19885.751 0.000052158
 19485.701 20031.835 19949.814 0.000051371
 19238.737 20097.212 20013.801 0.000051918
 19624.876 20162.536 20077.698 0.000051134
 19524.311 20227.793 20141.489 0.000051424
 19678.465 20292.969 20205.158 0.000050787
 19609.725 20358.051 20268.692 0.000051262
 19709.97 20423.026 20332.076 0.00005115
 19733.838 20487.881 20395.294 0.0000511
 19848.079 20552.605 20458.334 0.000050711
 19785.064 20617.185 20521.182 0.000050739
 19643.353 20681.61 20583.825 0.000051102
 19844.61 20745.87 20646.248 0.000050487
 20009.04 20809.952 20708.441 0.000050181
 20041.155 20873.848 20770.389 0.000049742
 19848.441 20937.547 20832.081 0.000050183
 20207.272 21001.04 20893.505 0.000049432
 20244.476 21064.318 20954.649 0.000049285
 20196.757 21127.372 21015.501 0.000049175
 20184.318 21190.193 21076.051 0.000049487
 20457.866 21252.774 21136.288 0.000048816
 20466.92 21315.108 21196.2 0.00004906
 20521.906 21377.187 21255.777 0.000049151
 20392.606 21439.005 21315.009 0.00004929
 20628.801 21500.555 21373.886 0.00004877
 20741.107 21561.833 21432.399 0.00004834
 20396.368 21622.833 21490.537 0.000049146
 20637.698 21683.549 21548.292 0.000048407
 20589.479 21743.979 21605.654 0.000048294
 20996.75 21804.118 21662.615 0.00004771
 21029.535 21863.964 21719.165 0.000047342
 20917.69 21923.513 21775.298 0.000047825
 20970.824 21982.764 21831.004 0.000047328
 21115.911 22041.716 21886.275 0.000047144
 21021.227 22100.367 21941.104 0.000047354
 21388.269 22158.719 21995.483 0.000046855
 21272.473 22216.771 22049.405 0.00004706
 21537.554 22274.526 22102.863 0.000046221
 21667.134 22331.985 22155.85 0.000046718
 21597.871 22389.151 22208.359 0.000046634
 21749.953 22446.03 22260.384 0.000045923
 21928.204 22502.625 22311.918 0.000045647
 21850.711 22558.943 22362.955 0.00004588
 21907.259 22614.991 22413.49 0.000045538
 21914.668 22670.777 22463.516 0.000045512
 22091.658 22726.311 22513.027 0.000044961
 22463.277 22781.605 22562.02 0.000044502
 22349.261 22836.67 22610.488 0.000044767
 22637.987 22891.52 22658.425 0.000044199
 22732.849 22946.172 22705.829 0.000043927
 22952.292 23000.643 22752.693 0.000043735
 22864.844 23054.953 22799.013 0.000043819
 23030.282 23109.124 22844.785 0.000043622
 23106.157 23163.181 22890.005 0.000043453
 23649.441 23217.152 22934.668 0.000042533
 23349.109 23271.066 22978.771 0.000042774
 23218.7 23324.958 23022.31 0.000043282
 23694.604 23378.864 23065.282 0.000042401
 23967.723 23432.828 23107.682 0.000041937
 24059.497 23486.894 23149.509 0.000041594
 24113.73 23541.116 23190.758 0.000041339
 24351.945 23595.548 23231.427 0.000041027
 24662.527 23650.257 23271.512 0.00004062
 24787.883 23705.311 23311.012 0.000040282
 25076.106 23760.792 23349.924 0.000039848
 25175.081 23816.787 23388.245 0.000039637
 25572.274 23873.395 23425.974 0.000038912
 25612.537 23930.727 23463.107 0.000038989
 25816.319 23988.91 23499.643 0.000038568
 25792.784 24048.083 23535.581 0.000038515
 26503.603 24108.405 23570.918 0.000037462
 26575.02 24170.056 23605.652 0.000037455
 26924.61 24233.242 23639.783 0.000037511
 27428.619 24298.194 23673.309 0.000036567
 27468.997 24365.178 23706.229 0.000036542
 27954.333 24434.5 23738.542 0.000036275
 28088.137 24506.51 23770.246 0.00003581
 28749.144 24581.612 23801.341 0.000034683
 29707.907 24660.275 23831.826 0.000033832
 29860.467 24743.047 23861.701 0.000033528
 30130.048 24830.567 23890.964 0.000033143
 30879.445 24923.585 23919.616 0.000032324
 32324.63 25022.99 23947.655 0.000030772
 33743.474 25129.84 23975.083 0.000029466
 35369.909 25245.396 24001.898 0.0000282
 35811.338 25371.183 24028.102 0.000027922
 36022.041 25509.047 24053.693 0.000027613
 36637.466 25661.242 24078.672 0.000027295
 37731.758 25830.55 24103.039 0.000026417
 39078.304 26020.424 24126.795 0.000025604
 40188.739 26235.21 24149.94 0.000024991
 41817.869 26480.42 24172.474 0.000023741
 43756.757 26763.132 24194.399 0.000022829
 45224.792 27092.557 24215.716 0.000022053
 47459.352 27480.874 24236.423 0.000021104
 49852.389 27944.394 24256.524 0.00002
 53467.43 28505.432 24276.019 0.000018615
 57807.966 29195.128 24294.908 0.000017243
 62118.965 30058.313 24313.194 0.000016183
 67164.85 31164.236 24330.876 0.000015005
 73830.308 32639.151 24347.957 0.00001353
 83163.85 34778.975 24364.439 0.000011993
 96495.813 38385.343 24380.321 0.000010388
 107129.72 45492.072 24395.607 0.00000929
 121146.85 60245.987 24410.297 0.000008234
 143226.48 88689.292 24424.393 0.00000694
 172897.43 135756.216 24437.898 0.0000058
 204157.93 199538.282 24450.812 0.000004889
 226268.79 265000.669 24463.138 0.000004433
 240096.11 307055.561 24474.877 0.000004155
 242971.64 316366.963 24486.033 0.00000411
 227974.35 297862.083 24496.606 0.000004386
 200618.02 252152.176 24506.599 0.000004988
 175622.43 189035.582 24516.014 0.000005673
 153550.27 129244.398 24524.853 0.00000653
 129352.57 85451.029 24533.12 0.00000775
 107063.27 58903.884 24540.815 0.000009379
 90881.69 44993.311 24547.942 0.000011011
 81901.614 38211.764 24554.502 0.000012197
 74509.568 34745.92 24560.5 0.000013355
 66791.121 32690.637 24565.936 0.000014909
 60528.261 31280.005 24570.814 0.000016593
 55715.373 30227.14 24575.137 0.000017957
 52807.442 29409.367 24578.907 0.0000188
 49870.534 28759.685 24582.127 0.000020032
 46932.93 28234.828 24584.8 0.000021287
 44289.296 27804.742 24586.928 0.00002262
 42295.37 27447.87 24588.516 0.000023779
 40890.667 27148.404 24589.564 0.000024472
 39133.201 26894.562 24590.078 0.00002547
 37680.988 26677.397 24590.059 0.000026532
 36355.851 26490.045 24589.511 0.000027502
 35366.055 26327.135 24588.437 0.000028199
 34936.831 26184.453 24586.839 0.000028679
 33795.039 26058.637 24584.723 0.000029534
 33055.868 25946.974 24582.089 0.000030175
 31934.553 25847.27 24578.943 0.00003119
 32027.477 25757.726 24575.287 0.000031238
 31524.663 25676.859 24571.124 0.000031654
 30753.837 25603.437 24566.458 0.000032494
 30215.594 25536.429 24561.292 0.000032946
 29825.757 25474.972 24555.63 0.000033434
 29357.316 25418.331 24549.475 0.00003401
 29409.387 25365.883 24542.83 0.000034061
 28548.143 25317.097 24535.7 0.000035093
 28516.415 25271.519 24528.088 0.000035061
 28188.493 25228.755 24519.997 0.000035515
 27458.496 25188.464 24511.43 0.000036352
 27758.718 25150.353 24502.393 0.000036249
 27424.141 25114.165 24492.887 0.000036541
 27054.547 25079.675 24482.918 0.000037066
 26903.564 25046.687 24472.488 0.000037279
 26808.749 25015.029 24461.601 0.000037142
 26325.91 24984.548 24450.261 0.000037885
 26368.302 24955.111 24438.472 0.000037941
 26236.484 24926.6 24426.238 0.000038158
 26086.226 24898.91 24413.562 0.000038258
 26060.027 24871.948 24400.448 0.000038455
 25849.466 24845.633 24386.9 0.000038771
 25624.968 24819.89 24372.921 0.000038808
 25316.056 24794.656 24358.517 0.000039507
 25250.394 24769.873 24343.69 0.000039396
 25283.352 24745.49 24328.444 0.000039444
 25289.492 24721.463 24312.784 0.000039399
 25242.44 24697.751 24296.713 0.000039496
 25485.772 24674.319 24280.235 0.000039376
 25270.32 24651.136 24263.354 0.000038464
 25335.951 24628.176 24246.074 0.00003852
 25279.973 24605.416 24228.399 0.00003889
 24949.347 24582.835 24210.333 0.000039524
 24595.958 24560.416 24191.88 0.000040118
 24462.524 24538.145 24173.043 0.000040794
 24328.729 24516.012 24153.828 0.000040643
 24267.63 24494.006 24134.237 0.000041031
 24345.065 24472.122 24114.276 0.00004107
 24014.354 24450.355 24093.947 0.000041654
 23965.199 24428.704 24073.255 0.000041539
 24011.557 24407.167 24052.203 0.000041635
 24010.741 24385.749 24030.797 0.000041712
 24025.638 24364.452 24009.039 0.000041513
 23846.402 24343.283 23986.935 0.000041678
 23633.985 24322.251 23964.487 0.000042121
 23731.088 24301.366 23941.7 0.000041864
 23815.076 24280.643 23918.578 0.00004172
 23770.717 24260.095 23895.125 0.000041815
 23637.188 24239.741 23871.345 0.000042069
 23618.455 24219.6 23847.242 0.000042344
 23353.179 24199.697 23822.82 0.000042875
 23368.397 24180.057 23798.083 0.000043092
 23417.057 24160.709 23773.035 0.000042953
 23435.916 24141.685 23747.68 0.000042876
 23285.285 24123.023 23722.022 0.000043128
 23142.077 24104.761 23696.066 0.000043067
 23293.646 24086.946 23669.814 0.000042724
 23134.341 24069.627 23643.271 0.000043016
 23234.32 24052.859 23616.442 0.00004273
 23454.24 24036.704 23589.329 0.000042378
 23028.535 24021.229 23561.938 0.000043094
 23155.152 24006.513 23534.271 0.000042932
 22831.428 23992.638 23506.334 0.000043502
 23282.163 23979.701 23478.129 0.000042657
 23313.061 23967.806 23449.661 0.000042694
 23227.531 23957.073 23420.935 0.000042863
 23326.19 23947.635 23391.952 0.000042846
 23357.449 23939.643 23362.719 0.000042966
 23442.539 23933.266 23333.238 0.000042696
 23162.586 23928.695 23303.514 0.000043601
 23340.837 23926.151 23273.55 0.000043107
 23156.988 23925.88 23243.35 0.000043381
 23166.245 23928.168 23212.919 0.000043285
 23305.873 23933.342 23182.259 0.000043219
 23037.188 23941.778 23151.376 0.00004324
 23208.509 23953.91 23120.272 0.000043017
 23329.736 23970.244 23088.952 0.000042606
 23278.88 23991.372 23057.419 0.000043104
 23131.56 24017.985 23025.677 0.00004318
 23336.861 24050.902 22993.731 0.00004312
 23462.989 24091.09 22961.583 0.000042597
 23469.818 24139.712 22929.238 0.000042752
 23693.916 24198.154 22896.699 0.000042376
 23590.753 24268.105 22863.97 0.000042228
 23661.498 24351.617 22831.055 0.000041997
 23865.403 24451.216 22797.957 0.00004191
 24123.43 24570.032 22764.681 0.000041546
 24009.318 24711.99 22731.229 0.000041594
 24414.622 24882.055 22697.606 0.000040925
 24586.611 25086.589 22663.816 0.000040548
 24715.542 25333.845 22629.861 0.000040539
 25370.91 25634.671 22595.745 0.000039312
 25900.885 26003.599 22561.473 0.000038852
 26342.687 26460.366 22527.047 0.00003799
 26951.794 27032.336 22492.472 0.000037107
 28055.882 27758.491 22457.75 0.000035561
 29917.648 28696.031 22422.886 0.000033338
 31555.435 29935.695 22387.883 0.000031612
 33489.904 31649.593 22352.744 0.000029741
 37288.141 34258.898 22317.472 0.000026853
 45783.334 38924.707 22282.072 0.000021892
 61797.758 48529.327 22246.547 0.000016175
 82497.96 68580.394 22210.9 0.000012131
 115872.78 106069.272 22175.135 0.000008626
 192982.41 164280.613 22139.255 0.000005209
 298654.21 234010.681 22103.263 0.000003342
 378578.85 288885.426 22067.162 0.00000265
 389192.5 306208.694 22030.957 0.000002568
 350833.14 286492.561 21994.651 0.000002869
 252691.86 244795.548 21958.246 0.000003971
 156971.59 188989.172 21921.746 0.00000641
 95905.278 131485.968 21885.154 0.000010368
 64085.554 86928.487 21848.473 0.000015616
 47237.693 58820.72 21811.708 0.000021277
 36201.31 43636.242 21774.86 0.000027752
 30973.529 36123.22 21737.933 0.00003227
 28583.957 32286.626 21700.931 0.000035011
 27331.589 30025.139 21663.856 0.000036597
 26110.811 28477.741 21626.711 0.000038552
 25245.437 27323.137 21589.501 0.000039706
 24511.398 26424.562 21552.226 0.000040805
 23901.748 25707.495 21514.892 0.000041906
 23519.873 25124.081 21477.5 0.000042439
 23218.553 24641.412 21440.054 0.000043087
 22952.107 24236.119 21402.557 0.000043713
 22582.802 23891.229 21365.011 0.00004415
 22307.913 23594.183 21327.42 0.000044899
 22304.923 23335.506 21289.787 0.000044825
 22003.451 23107.979 21252.114 0.000045069
 21915.883 22905.976 21214.405 0.00004556
 21997.611 22725.109 21176.662 0.000045381
 22034.143 22561.885 21138.888 0.000045286
 21737.772 22413.508 21101.086 0.00004587
 21715.295 22277.71 21063.258 0.000046022
 21630.433 22152.646 21025.408 0.000046304
 21257.535 22036.794 20987.539 0.000047009
 21434.9 21928.894 20949.652 0.000046537
 21007.111 21827.897 20911.751 0.000047455
 21204.272 21732.917 20873.838 0.000046987
 20986.334 21643.212 20835.916 0.000047397
 20737.665 21558.149 20797.988 0.000048371
 20725.406 21477.186 20760.056 0.000048287
 20574.834 21399.861 20722.124 0.00004864
 20328.152 21325.777 20684.192 0.000049127
 20231.461 21254.587 20646.264 0.000049501
 20328.532 21185.993 20608.343 0.000049219
 20317.249 21119.734 20570.431 0.000049444
 20383.544 21055.582 20532.531 0.000049052
 20262.033 20993.335 20494.644 0.000049475
 20257.232 20932.818 20456.774 0.000049401
 20112.24 20873.876 20418.922 0.000049728
 20024.364 20816.369 20381.092 0.000049752
 20005.138 20760.176 20343.285 0.000050028
 19996.271 20705.187 20305.504 0.000050181
 20123.524 20651.306 20267.752 0.000049478
 19944.903 20598.445 20230.029 0.000050118
 19825.008 20546.528 20192.34 0.000050201
 19913.683 20495.483 20154.686 0.000050227
 19783.827 20445.248 20117.068 0.000051088
 19841.881 20395.766 20079.491 0.000050562
 19692.219 20346.987 20041.955 0.000050921
 19441.744 20298.862 20004.462 0.000051155
 19458.517 20251.352 19967.016 0.000051157
 19419.05 20204.418 19929.618 0.000051443
 19499.797 20158.024 19892.27 0.00005128
 19453.799 20112.14 19854.974 0.00005147
 19434.05 20066.736 19817.732 0.000051458
 19224.393 20021.788 19780.547 0.000052111
 19421.144 19977.27 19743.419 0.00005133
 19335.57 19933.162 19706.352 0.000051791
 19276.82 19889.442 19669.348 0.000051951
 19033.838 19846.094 19632.407 0.000052838
 19108.914 19803.099 19595.533 0.000052287
 18897.642 19760.444 19558.726 0.000052822
 19032.241 19718.113 19521.989 0.000052819
 18961.313 19676.093 19485.324 0.000052845
 18802.904 19634.373 19448.732 0.000053675
 18875.004 19592.942 19412.216 0.000052968
 18873.541 19551.79 19375.776 0.000053143
 18816.684 19510.907 19339.416 0.000053381
 18693.56 19470.284 19303.135 0.000053378
 18594.128 19429.914 19266.937 0.000053883
 18646.427 19389.79 19230.823 0.000053753
 18716.982 19349.905 19194.795 0.000053441
 18547.498 19310.252 19158.853 0.000054131
 18523.82 19270.827 19123.001 0.000054408
 18421.873 19231.622 19087.238 0.00005451
 18379.175 19192.634 19051.568 0.000054349
 18467.446 19153.859 19015.991 0.000054485
 18450.162 19115.291 18980.51 0.000054288
 18315.958 19076.928 18945.125 0.00005442
 18243.378 19038.765 18909.837 0.000054705
 18337.939 19000.799 18874.65 0.0000545
 18369.145 18963.028 18839.563 0.000054347
 18254.29 18925.448 18804.579 0.000055005
 18160.976 18888.057 18769.699 0.000054989
 18255.308 18850.852 18734.923 0.000053709
 18403.329 18813.832 18700.254 0.000053675
 18349.383 18776.994 18665.693 0.000053442
 18361.636 18740.337 18631.241 0.000053989
 18274.861 18703.858 18596.9 0.000054313
 18285.642 18667.556 18562.67 0.000054685
 18234.038 18631.43 18528.554 0.000054566
 18027.531 18595.478 18494.551 0.000055153
 18058.931 18559.699 18460.664 0.00005529
 18028.822 18524.093 18426.893 0.000055413
 18201.927 18488.657 18393.24 0.000054739
 17916.81 18453.392 18359.706 0.000056014
 18289.377 18418.295 18326.292 0.000054693
 18218.936 18383.367 18293 0.000054638
 18168.399 18348.606 18259.829 0.000054632
 18207.66 18314.013 18226.782 0.000054892
 18430.45 18279.586 18193.859 0.000053993
 18365.915 18245.325 18161.061 0.000054196
 18397.71 18211.229 18128.39 0.000054002
 18337.677 18177.298 18095.846 0.000054306
 18431.792 18143.532 18063.43 0.000054265
 18621.088 18109.93 18031.144 0.000053796
 18568.521 18076.493 17998.987 0.000053935
 18606.003 18043.219 17966.962 0.000054023
 18815.783 18010.108 17935.069 0.000053469
 18743.599 17977.16 17903.308 0.000053728
 18700.477 17944.376 17871.682 0.000053765
 18569.308 17911.754 17840.189 0.000053787
 18526.769 17879.296 17808.832 0.000053861
 18415.908 17847 17777.611 0.00005421
 18196.643 17814.866 17746.527 0.000054865
 18188.561 17782.895 17715.581 0.000054843
 17944.526 17751.086 17684.773 0.000055437
 17858.864 17719.44 17654.104 0.000055701
 17841.915 17687.956 17623.574 0.000055776
 17805.122 17656.634 17593.186 0.000055888
 17617.138 17625.474 17562.938 0.000056394
 17690.867 17594.477 17532.832 0.00005603
 17638.117 17563.642 17502.868 0.000056183
 17484.474 17532.969 17473.047 0.000056956
 17399.075 17502.459 17443.37 0.00005721
 17510.629 17472.11 17413.837 0.000056641
 17256.958 17441.924 17384.449 0.000056712
 17309.816 17411.901 17355.206 0.000056862
 17127.926 17382.039 17326.108 0.000058201
 17344.497 17352.34 17297.157 0.000057819
 17314.251 17322.803 17268.353 0.000057635
 17306.244 17293.429 17239.695 0.000057593
 17430.116 17264.217 17211.186 0.000057624
 17491.331 17235.167 17182.824 0.000057017
 17274.739 17206.28 17154.611 0.000057973
 17164.233 17201.562 17126.546 0.00005849
 17148.099 17173.177 17098.631 0.000058404
 16940.299 17144.957 17070.866 0.000058962
 16930.634 17116.901 17043.25 0.000058996
 16643.167 17114.443 17015.785 0.00006002
 16687.04 17086.904 16988.47 0.000059766
 16602.368 17106.901 16961.306 0.000059878
 16504.432 17126.529 16934.294 0.00006033
 16554.08 17100.189 16907.432 0.00006058
 16625.112 17074.024 16880.723 0.000059855
 16501.7 17048.034 16854.166 0.000060757
 16366.929 17022.219 16827.76 0.000061337
 16362.498 16996.578 16801.507 0.000061137
 16490.389 16971.113 16775.407 0.000060353
 16334.237 16945.823 16749.459 0.000061359
 16504.496 16920.708 16723.664 0.000060316
 16068.387 16895.769 16698.023 0.000061951
 16280.189 16871.006 16672.534 0.000061234
 16082.3 16846.418 16647.199 0.000062303
 16223.791 16822.006 16622.017 0.000061679
 16160.701 16797.77 16596.988 0.000061932
 16107.205 16773.711 16572.114 0.000062265
 16045.454 16749.827 16547.392 0.000062857
 16120.571 16726.12 16522.825 0.000061995
 15859.864 16702.589 16498.411 0.000063044
 16015.042 16679.234 16474.151 0.000062257
 15996.49 16656.056 16450.044 0.000062671
 16083.097 16633.055 16426.091 0.000062163
 15904.12 16610.23 16402.292 0.000062671
 15944.307 16587.583 16378.647 0.000062485
 15905.689 16565.112 16355.155 0.000063164
 16059.046 16542.818 16331.817 0.000062125
 16034.048 16520.701 16308.632 0.000062472
 15813.138 16498.761 16285.6 0.000063103
 15825.628 16476.998 16262.722 0.00006341
 15914.403 16455.413 16239.997 0.000062521
 15684.451 16434.005 16217.425 0.000063819
 15769.438 16412.774 16195.006 0.000063468
 15720.373 16391.72 16172.739 0.000064083
 15675.418 16370.844 16150.625 0.000063867
 15816.461 16350.145 16128.664 0.000063228
 15644.781 16329.624 16106.854 0.00006414
 15716.967 16309.28 16085.197 0.000063497
 15669.809 16289.114 16063.692 0.000063806
 15645.952 16269.126 16042.338 0.000064085
 15558.913 16249.315 16021.135 0.000064148
 15563.442 16229.681 16000.083 0.000064105
 15614.391 16210.226 15979.183 0.000063757
 15772.11 16190.948 15958.433 0.000063424
 15912.041 16171.848 15937.833 0.000062548
 15896.758 16152.926 15917.383 0.000062757
 16065.758 16134.182 15897.083 0.000062287
 15780.189 16115.616 15876.932 0.000062939
 15708.458 16097.227 15856.93 0.000063985
 15683.001 16079.017 15837.077 0.000063483
 15490.795 16060.985 15817.373 0.000064718
 15531.384 16043.13 15797.816 0.000064473
 15342.355 16025.454 15778.407 0.000064978
 15353.131 16007.956 15759.146 0.000065181
 15309.888 15990.636 15740.031 0.0000651
 15457.932 15973.495 15721.063 0.000064518
 15363.535 15956.532 15702.241 0.000064982
 15370.852 15939.747 15683.565 0.000065057
 15541.18 15923.141 15665.034 0.000064419
 15649.739 15906.713 15646.648 0.000064237
 15584.791 15890.464 15628.406 0.000064258
 15518.497 15874.394 15610.308 0.000064472
 15477.506 15858.503 15592.354 0.000064489
 15254.051 15842.79 15574.543 0.000065619
 15271.889 15827.257 15556.874 0.000065495
 15123.304 15811.902 15539.348 0.000066196
 15097.44 15796.727 15521.963 0.000066265
 15069.13 15781.731 15504.719 0.000066341
 15096.622 15766.915 15487.616 0.000066206
 14965.965 15752.279 15470.653 0.000066717
 15010.585 15737.822 15453.829 0.000066806
 14955.618 15723.546 15437.145 0.000066936
 14878.11 15709.45 15420.599 0.000067228
 15085.732 15695.534 15404.19 0.000066164
 14874.989 15681.798 15387.92 0.000067811
 15017.488 15668.244 15371.786 0.00006665
 14943.312 15654.871 15355.788 0.000066987
 15123.921 15641.679 15339.926 0.000066007
 15374.966 15628.669 15324.199 0.000065067
 15348.573 15615.841 15308.606 0.000065096
 15210.125 15603.195 15293.148 0.000065822
 15049.806 15590.732 15277.822 0.00006655
 14902.203 15578.451 15262.629 0.000067171
 14822.922 15566.354 15247.569 0.000067446
 14798.935 15554.441 15232.64 0.000067505
 14783.064 15542.712 15217.841 0.000067897
 14798.217 15531.167 15203.173 0.000068047
 14845.172 15519.807 15188.634 0.00006717
 14649.668 15508.633 15174.224 0.000068373
 14813.832 15497.645 15159.942 0.000067751
 15021.153 15486.844 15145.788 0.000066467
 14823.349 15476.229 15131.761 0.000067356
 14945.362 15465.803 15117.859 0.000067025
 14883.892 15455.565 15104.084 0.000067432
 14861.916 15445.516 15090.433 0.000067259
 14773.501 15435.656 15076.906 0.000067811
 14795.924 15425.987 15063.503 0.000067763
 14697.169 15416.51 15050.222 0.000068297
 14722.625 15407.224 15037.064 0.000068242
 14818.494 15398.132 15024.027 0.000067707
 14931.075 15389.233 15011.11 0.000066922
 14831.74 15380.529 14998.313 0.000067704
 14816.57 15372.021 14985.636 0.000067496
 14800.088 15363.71 14973.077 0.00006723
 14523.335 15355.597 14960.635 0.000068995
 14555.019 15347.682 14948.31 0.000068847
 14620.784 15339.968 14936.102 0.000068211
 14413.525 15332.456 14924.009 0.000069411
 14532.553 15325.146 14912.031 0.000068603
 14534.825 15318.04 14900.167 0.000068924
 14650.351 15311.14 14888.416 0.000068017
 14443.038 15304.447 14876.777 0.000066803
 14619.914 15297.963 14865.25 0.000067245
 14505.956 15291.688 14853.834 0.000068332
 14476.249 15285.626 14842.528 0.000068495
 14321.041 15279.778 14831.331 0.000069311
 14468.74 15274.145 14820.243 0.000068356
 14377.559 15268.73 14809.263 0.000069811
 14340.47 15263.534 14798.39 0.00007035
 14390.825 15258.56 14787.622 0.000069521
 14462.118 15253.81 14776.961 0.00006924
 14290.098 15249.286 14766.403 0.000069841
 14358.952 15244.991 14755.95 0.000069704
 14395.132 15240.928 14745.6 0.000069456
 14139.486 15237.098 14735.351 0.000070555
 14462.782 15233.504 14725.204 0.00006858
 14247.92 15230.15 14715.158 0.0000698
 14245.281 15227.039 14705.212 0.000070138
 14403.951 15224.173 14695.364 0.000069226
 14233.856 15221.557 14685.614 0.000070027
 14384.656 15219.192 14675.962 0.000069301
 14381.09 15217.083 14666.406 0.000069327
 14228.471 15215.234 14656.946 0.000070343
 14249.281 15213.649 14647.581 0.000070469
 14383.361 15212.331 14638.31 0.000069841
 14487.76 15211.285 14629.132 0.00006905
 14444.294 15210.515 14620.046 0.000069188
 14465.312 15210.026 14611.052 0.000069543
 14479.871 15209.823 14602.148 0.000069076
 14398.688 15209.91 14593.335 0.000069325
 14341.548 15210.294 14584.61 0.000069724
 14316.023 15210.979 14575.973 0.000069627
 14205.453 15211.971 14567.424 0.000070248
 14202.753 15213.276 14558.961 0.000070135
 14260.979 15214.901 14550.584 0.000068375
 14169.71 15216.852 14542.292 0.000069068
 14281.225 15219.136 14534.084 0.000067936
 14365.232 15221.76 14525.958 0.000068144
 14266.723 15224.731 14517.915 0.000069272
 14354.717 15228.058 14509.954 0.000068381
 14289.069 15231.749 14502.073 0.000069651
 14327.284 15235.811 14494.272 0.000068153
 14528.671 15240.255 14486.549 0.000067164
 14422.787 15245.089 14478.905 0.00006897
 14388.773 15250.323 14471.338 0.000069221
 14396.122 15255.968 14463.847 0.000069227
 14500.875 15262.034 14456.432 0.000068289
 14543.246 15266.436 14449.092 0.00006851
 14599.475 15272.616 14441.825 0.000068413
 14613.316 15278.623 14434.631 0.000068172
 14501.338 15286.512 14427.509 0.000068674
 14532.329 15294.885 14420.459 0.000068621
 14719.582 15303.754 14413.479 0.000067633
 14511.383 15313.136 14406.569 0.000068895
 14596.197 15323.046 14399.727 0.000068611
 14430.944 15333.501 14392.953 0.000069202
 14452.385 15344.518 14386.246 0.000068888
 14369.631 15356.115 14379.606 0.000069964
 14266.546 15368.311 14373.03 0.000069736
 14403.542 15381.127 14366.52 0.000069046
 14366.055 15394.583 14360.073 0.000069088
 14435.108 15408.702 14353.688 0.000068831
 14335.642 15423.507 14347.366 0.000069528
 14383.746 15439.023 14341.105 0.000069337
 14473.211 15455.275 14334.904 0.000068628
 14389.424 15472.293 14328.763 0.000068909
 14453.497 15490.103 14322.68 0.000068745
 14574.564 15508.736 14316.655 0.000068247
 14582.877 15528.225 14310.687 0.000068409
 14695.204 15548.604 14304.775 0.000067778
 14596.55 15569.909 14298.919 0.00006814
 14723.12 15592.177 14293.117 0.00006779
 14941.776 15615.448 14287.369 0.000066991
 15562.83 15639.765 14281.673 0.000064799
 16870.251 15665.174 14276.029 0.000059078
 18252.701 15691.721 14270.437 0.000054778
 20502.426 15719.455 14264.895 0.000049145
 22179.715 15748.435 14259.402 0.000045034
 21652.397 15778.711 14253.959 0.000046195
 18847.666 15810.348 14248.563 0.000052932
 16682.718 15843.41 14243.214 0.000059522
 15833.479 15877.962 14237.911 0.000063171
 15597.943 15914.077 14232.654 0.000063892
 15632.604 15951.839 14227.442 0.000063549
 15602.995 15991.32 14222.273 0.000064241
 15675.011 16032.614 14217.148 0.000063892
 15445.24 16075.817 14212.065 0.000064778
 15714.027 16121.024 14207.023 0.000063495
 15939.579 16168.346 14202.022 0.000062706
 16141.689 16217.894 14197.06 0.000061848
 16695.852 16269.795 14192.138 0.000059831
 16987.446 16324.179 14187.254 0.000058619
 17230.412 16381.187 14182.408 0.00005784
 17083.638 16440.969 14177.598 0.000058359
 16787.774 16503.697 14172.824 0.000059207
 16632.257 16569.534 14168.086 0.000059971
 16439.64 16638.679 14163.382 0.000060913
 16324.061 16711.337 14158.711 0.000061022
 16536.905 16787.724 14154.073 0.000060117
 16465.61 16868.084 14149.468 0.000060158
 16415.16 16952.67 14144.893 0.00006083
 16532.116 17041.767 14140.349 0.000060286
 16556.768 17135.68 14135.835 0.000060017
 16668.307 17234.738 14131.35 0.000059684
 16637.993 17339.3 14126.894 0.000059775
 16823.714 17449.765 14122.464 0.000059336
 16789.723 17566.551 14118.062 0.000059261
 17018.125 17690.14 14113.686 0.000058524
 17091.302 17821.04 14109.335 0.000058268
 17268.465 17959.813 14105.008 0.00005761
 17485.457 18107.087 14100.705 0.000056854
 17588.726 18263.533 14096.426 0.000056777
 18163.356 18429.911 14092.169 0.000054804
 18315.131 18607.055 14087.933 0.000054464
 18564.32 18795.881 14083.719 0.000053646
 18633.202 18997.42 14079.524 0.000053688
 18706.567 19212.802 14075.35 0.000053432
 19198.197 19443.291 14071.194 0.000051993
 19385.623 19690.329 14067.056 0.00005137
 19728.115 19955.495 14062.935 0.000050485
 20073.495 20240.573 14058.831 0.000049697
 20240.126 20547.595 14054.744 0.000049479
 20686.855 20878.817 14050.671 0.000048172
 21014.046 21236.838 14046.613 0.000047463
 21497.487 21624.604 14042.569 0.000046482
 22266.159 22045.456 14038.539 0.000044771
 22911.078 22504.888 14034.521 0.000043605
 23329.825 23004.776 14030.514 0.000042609
 23618.959 23551.578 14026.519 0.000042378
 23552.043 24149.682 14022.535 0.00004255
 24028.235 24808.324 14018.561 0.000041629
 24482.612 25534.413 14014.596 0.000040842
 24873.325 26339.21 14010.639 0.000040125
 25547.167 27229.479 14006.691 0.000039111
 26302.88 28222.867 14002.749 0.000038045
 27212.887 29333.072 13998.815 0.00003667
 28292.879 30580.899 13994.886 0.000035453
 29426.995 31990.338 13990.963 0.000033856
 30579.173 33590.676 13987.045 0.000032682
 31597.799 35418.381 13983.131 0.000031699
 33382.963 37519.448 13979.22 0.000029917
 35529.623 39951.653 13975.313 0.000028136
 37933.639 42789.872 13971.407 0.000026231
 40487.231 46131.485 13967.504 0.000024818
 43597.88 50105.596 13963.601 0.00002292
 48812.17 54886.731 13959.699 0.000020474
 54800.022 60715.706 13955.797 0.000018237
 61556.657 67933.074 13951.895 0.000016241
 70530.883 77037.754 13947.991 0.000014165
 85961.917 88800.99 13944.085 0.000011629
 109292.68 104614.868 13940.177 0.000009158
 141241.78 127738.873 13936.265 0.000007083
 189075.62 167101.54 13932.351 0.000005277
 274142.92 244028.957 13928.432 0.000003659
 407079.28 392987.28 13924.508 0.000002464
 618643.93 638302.198 13920.579 0.000001633
 879829.22 942914.118 13916.645 0.000001137
 1089207.2 1164504.042 13912.704 0.000000916
 1329414.5 1255319.761 13908.756 0.000000751
 1731087.5 1481078.935 13904.801 0.000000579
 2380621 2044879.215 13900.838 0.00000042
 3130493.7 2830773.077 13896.866 0.000000319
 3666881.8 3470890.832 13892.886 0.000000272
 3610180 3521918.48 13888.896 0.000000277
 2714462 2794793.594 13884.896 0.000000369
 1581355.4 1782803.76 13880.885 0.000000637
 829064.7 998260.441 13876.863 0.000001206
 473796.64 545991.978 13872.83 0.000002114
 300174.81 327744.652 13868.785 0.000003315
 198240.45 226255.558 13864.727 0.000005056
 141636.58 172715.387 13860.656 0.000007062
 108773.83 139031.088 13856.572 0.00000915
 90065.884 115383.318 13852.474 0.000011119
 76681.983 97893.651 13848.361 0.00001304
 64798.099 84566.237 13844.234 0.000015529
 56374.309 74175.774 13840.091 0.000017885
 51014.801 65919.529 13835.932 0.000019692
 46469.93 59251.119 13831.757 0.000021549
 42802.672 53787.114 13827.566 0.000023403
 39432.06 49254.392 13823.357 0.000025547
 36320.745 45451.914 13819.13 0.000027571
 34143.841 42230.812 13814.886 0.000029242
 32589.792 39477.908 13810.623 0.000030757
 30654.02 37106.568 13806.341 0.00003256
 29576.439 35049.092 13802.04 0.000033777
 27924.28 33252.423 13797.719 0.000035703
 26945.361 31673.902 13793.378 0.000037042
 26019.963 30279.617 13789.016 0.000038205
 25040.214 29041.82 13784.633 0.000040093
 24279.894 27937.738 13780.229 0.000041247
 23357.825 26948.831 13775.804 0.000042923
 22908.597 26059.403 13771.356 0.000043767
 22345.466 25256.582 13766.886 0.000044628
 21724.527 24529.322 13762.392 0.00004588
 21316.712 23868.404 13757.876 0.000047077
 20704.989 23265.916 13753.336 0.00004817
 20290.432 22715.152 13748.772 0.000049194
 19892.75 22210.238 13744.183 0.000050308
 19531.035 21746.256 13739.57 0.00005127
 19721.121 21318.78 13734.932 0.000049307
 19317.415 20924.029 13730.268 0.000050677
 19350.824 20558.766 13725.579 0.000050149
 18915.146 20220.017 13720.864 0.000051948
 18753.227 19905.318 13716.122 0.000052648
 18874.672 19612.327 13711.353 0.000052205
 18567.477 19339.097 13706.558 0.000053319
 18359.295 19083.848 13701.735 0.000053424
 17622.468 18845.022 13696.884 0.00005622
 17397.671 18621.173 13692.006 0.000057032
 17156.358 18411.087 13687.099 0.000057258
 16958.99 18213.608 13682.163 0.000058027
 16988.46 18027.71 13677.199 0.000057544
 16607.688 17852.501 13672.206 0.000059455
 16388.918 17687.13 13667.183 0.000060754
 16375.998 17530.87 13662.13 0.000060344
 16134.659 17383.024 13657.048 0.000061735
 16176.307 17242.983 13651.935 0.00006148
 15958.042 17110.182 13646.792 0.000062381
 15688.127 16984.117 13641.617 0.000063359
 15678.29 16864.299 13636.412 0.000063657
 15441.027 16750.325 13631.176 0.000064765
 15697.1 16641.788 13625.908 0.000063454
 15222.798 16538.324 13620.608 0.000065307
 15085.344 16439.616 13615.276 0.00006633
 14965.104 16345.345 13609.912 0.000066396
 15080.776 16255.244 13604.516 0.000065868
 14950.052 16169.044 13599.087 0.000066735
 14707.294 16086.509 13593.625 0.000067749
 14633.596 16007.418 13588.13 0.000068035
 14464.01 15931.568 13582.602 0.00006853
 14821.957 15858.763 13577.04 0.000066887
 14516.476 15788.834 13571.444 0.000068574
 14404.863 15721.611 13565.814 0.000069226
 14384.635 15656.943 13560.151 0.000069503
 14215.487 15594.69 13554.453 0.000070081
 14510.293 15534.715 13548.72 0.000068306
 14281.982 15476.9 13542.953 0.000069596
 14045.454 15421.125 13537.152 0.000071055
 14482.651 15367.285 13531.315 0.000068524
 14900.643 15315.277 13525.443 0.000066574
 16468.011 15265.008 13519.536 0.000060989
 17866.325 15216.389 13513.593 0.000056019
 19315.762 15169.338 13507.615 0.000052151
 18601.403 15123.774 13501.601 0.000053898
 17141.253 15079.626 13495.551 0.000058159
 15804.95 15036.824 13489.465 0.00006273
 14795.327 14995.303 13483.343 0.000067877
 14356.971 14955.003 13477.185 0.000069211
 14051.44 14915.866 13470.99 0.000070935
 14366.853 14877.837 13464.759 0.000069311
 13897.194 14840.866 13458.491 0.000071564
 13781.362 14804.904 13452.186 0.000072139
 13683.799 14769.906 13445.845 0.00007301
 13535.917 14735.83 13439.466 0.000073587
 13589.486 14702.631 13433.051 0.000073047
 13386.847 14670.274 13426.599 0.000074608
 13290.944 14638.722 13420.109 0.000074911
 13292.443 14607.939 13413.582 0.00007473
 13178.163 14577.894 13407.017 0.000075685
 13232.956 14548.554 13400.416 0.000075453
 13205.95 14519.891 13393.776 0.000075379
 13049.899 14491.876 13387.099 0.000076309
 13121.34 14464.483 13380.385 0.000076042
 12895.181 14437.687 13373.633 0.000077164
 13255.751 14411.463 13366.842 0.000075035
 12930.524 14385.79 13360.015 0.000076899
 12891.955 14360.643 13353.149 0.000077346
 13083.752 14336.005 13346.245 0.000076198
 12872.548 14311.853 13339.304 0.00007771
 13252.768 14288.171 13332.324 0.000074701
 13173.88 14264.94 13325.307 0.000075394
 12992.786 14242.143 13318.252 0.00007696
 12802.393 14219.764 13311.158 0.000077474
 13019.346 14197.787 13304.027 0.000076264
 12887.259 14176.198 13296.857 0.000077283
 12714.606 14154.983 13289.649 0.000078205
 12730.687 14134.128 13282.403 0.000078291
 12680.574 14113.621 13275.12 0.000078482
 12915.083 14093.45 13267.798 0.00007757
 12950.125 14073.602 13260.438 0.000077261
 13007.945 14054.067 13253.04 0.000076676
 13301.943 14034.833 13245.604 0.000075106
 13450.492 14015.893 13238.129 0.000074046
 13538.159 13997.235 13230.617 0.000073837
 13434.046 13978.85 13223.067 0.000074442
 13260.163 13960.729 13215.479 0.000074803
 12949.409 13942.865 13207.853 0.000077203
 13011.495 13925.25 13200.189 0.000076446
 13175.252 13907.875 13192.488 0.000075645
 13249.533 13890.734 13184.748 0.00007511
 13489.096 13873.819 13176.971 0.00007388
 13986.124 13857.125 13169.156 0.000071269
 14346.152 13840.644 13161.303 0.000069394
 14250.772 13824.372 13153.413 0.000070121
 13749.678 13808.302 13145.486 0.00007235
 13378.462 13792.43 13137.521 0.000074874
 13124.034 13776.749 13129.518 0.000076335
 12918.282 13761.256 13121.478 0.00007695
 12881.149 13745.946 13113.401 0.00007723
 12846.66 13730.816 13105.287 0.000077778
 12733.929 13715.859 13097.136 0.000078516
 12828.712 13701.074 13088.948 0.000077712
 12812.895 13686.457 13080.723 0.000077651
 12858.359 13672.004 13072.461 0.000077634
 12729.882 13657.713 13064.162 0.000078117
 12750.227 13643.581 13055.827 0.000078154
 12718.947 13629.605 13047.455 0.000078307
 12904.257 13615.783 13039.047 0.000076751
 12731.391 13602.113 13030.603 0.000078439
 12666.13 13588.593 13022.122 0.000078676
 12906.788 13575.222 13013.606 0.000077154
 12654.078 13561.999 13005.053 0.00007859
 13112.69 13548.921 12996.465 0.000075851
 13292.79 13535.989 12987.841 0.000074702
 13428.673 13523.202 12979.181 0.000074385
 13862.677 13510.559 12970.487 0.000071811
 13743.497 13498.06 12961.756 0.000072615
 13715.294 13485.706 12952.991 0.000072492
 13482.263 13473.496 12944.191 0.000073815
 13766.48 13461.432 12935.356 0.000072336
 14708.205 13449.514 12926.486 0.000067711
 16475.194 13437.744 12917.581 0.000060561
 18036.554 13426.122 12908.642 0.00005541
 17480.905 13414.652 12899.669 0.000056831
 16110.166 13403.335 12890.662 0.000061651
 14716.767 13392.174 12881.621 0.000067732
 14189.11 13381.171 12872.546 0.000070076
 13952.475 13370.33 12863.438 0.000071581
 13751.421 13359.654 12854.296 0.000072444
 13727.146 13349.148 12845.121 0.000072475
 13646.657 13338.816 12835.913 0.000072865
 13562.066 13328.663 12826.672 0.000073164
 13493.942 13318.695 12817.398 0.000073498
 13568.593 13308.917 12808.092 0.000073097
 13377.727 13299.337 12798.753 0.000074451
 13441.009 13289.962 12789.383 0.000074161
 13412.443 13280.799 12779.98 0.000074024
 13542.047 13271.858 12770.545 0.000073829
 13639.273 13263.147 12761.079 0.000073077
 13520.479 13254.678 12751.582 0.000074024
 13625.84 13246.462 12742.054 0.000073384
 13661.869 13238.51 12732.494 0.000073297
 13596.663 13230.837 12722.904 0.000073651
 13758.371 13223.457 12713.283 0.000072806
 13669.484 13216.386 12703.632 0.00007342
 13683.783 13209.641 12693.951 0.000072928
 13908.204 13203.242 12684.24 0.000071827
 13976.571 13197.208 12674.5 0.000071438
 13760.636 13191.563 12664.73 0.000072375
 13904.146 13186.331 12654.93 0.000071744
 13937.025 13181.54 12645.102 0.000071503
 14187.439 13177.218 12635.245 0.000069926
 14001.321 13173.399 12625.36 0.00007094
 14005.678 13170.118 12615.446 0.000071354
 14112.999 13167.415 12605.504 0.000070599
 14336.691 13165.332 12595.534 0.000069779
 14388.751 13163.917 12585.537 0.000069605
 14270.007 13163.222 12575.512 0.000069867
 14702.973 13163.307 12565.46 0.000067972
 14745.908 13164.236 12555.382 0.000067903
 14998.032 13166.08 12545.276 0.000066542
 15038.003 13168.92 12535.145 0.000066198
 15106.874 13172.844 12524.987 0.000065787
 15400.884 13177.953 12514.804 0.000064908
 16239.886 13184.357 12504.595 0.0000611
 17138.101 13192.185 12494.36 0.000057914
 18122.385 13201.575 12484.101 0.000054626
 17821.511 13212.69 12473.816 0.000054637
 17400.575 13225.71 12463.507 0.000056505
 16905.343 13240.843 12453.174 0.000057985
 16537.69 13258.324 12442.817 0.000059307
 16352.585 13278.426 12432.436 0.000059863
 16525.836 13301.456 12422.032 0.000059694
 16696.44 13327.777 12411.604 0.000059862
 17063.534 13357.804 12401.154 0.000058241
 17201.956 13392.022 12390.681 0.000057323
 17460.067 13431.003 12380.185 0.000056843
 17749.475 13475.413 12369.667 0.000055931
 18183.127 13526.049 12359.128 0.000054705
 18352.551 13583.854 12348.567 0.000054048
 18939.354 13649.964 12337.985 0.000052185
 19350.665 13725.75 12327.381 0.000051269
 19777.088 13812.881 12316.758 0.000050281
 20313.761 13913.403 12306.113 0.000048948
 21113.099 14029.863 12295.449 0.000047102
 21789.197 14165.433 12284.765 0.000045877
 22514.274 14324.147 12274.061 0.000044462
 23271.51 14511.179 12263.338 0.000042811
 24274.91 14733.229 12252.596 0.000041298
 25468.668 14999.185 12241.835 0.000038967
 26986.02 15320.947 12231.057 0.000036695
 28550.253 15714.898 12220.26 0.000034966
 30153.56 16203.915 12209.445 0.000033064
 32187.572 16821.094 12198.613 0.000031024
 34677.468 17615.799 12187.764 0.000028639
 37724.247 18668.078 12176.897 0.000026321
 40854.605 20132.409 12166.015 0.000024345
 45825.389 22388.766 12155.116 0.000021756
 51389.542 26437.268 12144.201 0.000019434
 58624.765 34470.035 12133.271 0.000016928
 68303.874 49785.06 12122.325 0.000014568
 76516.79 74650.661 12111.364 0.000013055
 88877.347 105334.69 12100.389 0.000011188
 101563.26 128601.82 12089.399 0.000009782
 112461.87 138221.948 12078.396 0.000008783
 122871.87 142066.017 12067.378 0.000008055
 129226.35 149428.2 12056.347 0.000007703
 138133.48 164062.957 12045.303 0.000007246
 142097.63 180799.381 12034.246 0.000007004
 140959.02 185189.668 12023.177 0.000007101
 133281.47 165160.395 12012.095 0.000007495
 121979.49 130478.788 12001.002 0.000008167
 105503.38 92377.923 11989.897 0.000009439
 87220.511 60988.471 11978.781 0.000011371
 74390.113 40975.661 11967.654 0.000013381
 64464.862 30025.842 11956.516 0.000015466
 57255.65 24387.455 11945.368 0.000017336
 49963.537 21325.313 11934.211 0.000019909
 43767.606 19423.509 11923.043 0.000022739
 39349.793 18094.493 11911.867 0.000025275
 36284.376 17102.56 11900.681 0.000027344
 33660.66 16335.903 11889.487 0.00002941
 31315.889 15729.074 11878.285 0.000031905
 28977.865 15239.459 11867.074 0.000034347
 27210.887 14837.9 11855.856 0.000036546
 26148.171 14503.775 11844.631 0.00003791
 25300.364 14222.272 11833.399 0.000039282
 24350.53 13982.384 11822.16 0.000040819
 22976.58 13775.916 11810.914 0.0000432
 21828.37 13596.569 11799.663 0.000045557
 21080.514 13439.497 11788.406 0.00004717
 20627.127 13300.878 11777.144 0.000048032
 20057.161 13177.695 11765.876 0.000049728
 19172.821 13067.512 11754.604 0.000051952
 18485.034 12968.376 11743.328 0.000053633
 18027.856 12878.679 11732.047 0.000055195
 17666.391 12797.093 11720.763 0.000056437
 17337.449 12722.531 11709.476 0.000057195
 16816.857 12654.072 11698.185 0.000058993
 16578.841 12605.178 11686.892 0.000059505
 16186.621 12546.831 11675.596 0.000061466
 15951.968 12492.616 11664.299 0.000062506
 15568.916 12456.52 11652.999 0.000064169
 15344.083 12409.312 11641.699 0.000064578
 15059.045 12365.006 11630.397 0.000066163
 15043.873 12323.302 11619.095 0.000066056
 15033.894 12297.175 11607.792 0.000066607
 14689.769 12260.003 11596.489 0.000067763
 14426.778 12224.74 11585.186 0.000069098
 14296.144 12191.209 11573.884 0.000069475
 14270.496 12159.258 11562.583 0.000069724
 14215.737 12128.751 11551.284 0.000070219
 13957.889 12099.568 11539.986 0.000071405
 14016.829 12071.606 11528.69 0.000070899
 13831.59 12044.774 11517.396 0.000071935
 13678.523 12018.991 11506.104 0.000072877
 13535.657 11994.19 11494.816 0.000073628
 13517.291 11970.311 11483.531 0.000073607
 13387.136 11947.307 11472.25 0.000074318
 13318.973 11925.138 11460.972 0.000074755
 13159.089 11903.777 11449.699 0.000075618
 13207.519 11883.207 11438.43 0.000075671
 13004.257 11863.424 11427.166 0.00007662
 12931.71 11844.439 11415.908 0.00007694
 12871.049 11826.283 11404.655 0.000077712
 12874.708 11809.012 11393.408 0.000077482
 12826.409 11792.717 11382.167 0.000077723
 12817.75 11777.538 11370.933 0.000077758
 12825.894 11763.685 11359.706 0.00007759
 12732.663 11751.485 11348.485 0.000078543
 12958.12 11741.438 11337.273 0.000076729
 12843.591 11734.39 11326.068 0.000077483
 12794.291 11732.036 11314.872 0.000077723
 12855.396 11738.741 11303.684 0.0000779
 12995.992 11766.519 11292.504 0.000076311
 13093.057 11842.73 11281.334 0.000076103
 13189.848 12008.837 11270.174 0.000075262
 13702.243 12289.874 11259.023 0.000072791
 14063.725 12627.987 11247.883 0.000070784
 14513.978 12814.357 11236.752 0.000068549
 14758.01 12701.016 11225.633 0.000067652
 14462.215 12511.471 11214.525 0.000068934
 14320.339 12456.621 11203.428 0.00006947
 14301.359 12527.217 11192.343 0.000069964
 14360.549 12616.243 11181.27 0.000069719
 14415.486 12618.157 11170.209 0.000069235
 14149.29 12399.89 11159.161 0.00007019
 13587.376 12067.098 11148.126 0.000072988
 13352.171 11790.031 11137.104 0.000074499
 13107.751 11613.94 11126.096 0.000076021
 12937.257 11516.375 11115.102 0.000076911
 12560.587 11461.687 11104.122 0.000079096
 12476.64 11425.979 11093.156 0.00008008
 12311.7 11398.455 11082.206 0.000080941
 12151.4 11375.111 11071.27 0.000081998
 11952.2 11354.36 11060.351 0.000083259
 11835.018 11335.406 11049.447 0.000083808
 11596.338 11317.762 11038.559 0.000085812
 11706.803 11301.105 11027.687 0.000085321
 11544.555 11285.21 11016.832 0.000086318
 11456.006 11269.921 11005.994 0.000086916
 11392.476 11255.123 10995.174 0.000087361
 11587.461 11240.729 10984.371 0.000085842
 11554.606 11226.676 10973.586 0.000086227
 11905.739 11212.913 10962.82 0.000083807
 12161.343 11199.402 10952.071 0.000082378
 12207.304 11186.112 10941.342 0.000081388
 12037.791 11173.018 10930.632 0.000083387
 11686.677 11160.101 10919.941 0.000085734
 11444.812 11147.343 10909.27 0.000087277
 11159.469 11134.731 10898.619 0.000089359
 10907.465 11122.254 10887.988 0.000091259
 10914.183 11109.903 10877.378 0.000091248
 10891.878 11097.669 10866.788 0.000091634
 10780.444 11085.545 10856.22 0.000092845
 10776.09 11073.525 10845.673 0.000092722
 10700.109 11061.604 10835.148 0.000092833
 10635.398 11049.777 10824.646 0.000093678
 10806.44 11038.042 10814.165 0.000092202
 10773.564 11026.393 10803.707 0.000092517
 10693.071 11014.829 10793.272 0.000092615
 10530.941 11003.346 10782.86 0.000094717
 10627.874 10991.943 10772.471 0.000094194
 10741.404 10980.616 10762.106 0.000093437
 10663.508 10969.365 10751.765 0.000093779
 10534.432 10958.187 10741.449 0.000094666
 10459.922 10947.08 10731.157 0.000095282
 10451.774 10936.045 10720.889 0.000095597
 10531.865 10925.079 10710.647 0.000094254
 10410.34 10914.181 10700.431 0.00009511
 10404.213 10903.35 10690.239 0.00009502
 10470.994 10892.586 10680.074 0.00009431
 10455.599 10881.888 10669.935 0.000092026
 10558.437 10871.254 10659.822 0.00009418
 10492.293 10860.685 10649.736 0.000092641
 10415.2 10850.18 10639.677 0.000094722
 10371.624 10839.738 10629.645 0.000095877
 10377.247 10829.358 10619.641 0.000095407
 10328.325 10819.042 10609.664 0.000096274
 10469.502 10808.787 10599.715 0.000094947
 10281.979 10786.504 10589.795 0.000097067
 10266.672 10776.435 10579.903 0.000097272
 10277.715 10766.428 10570.039 0.000097414
 10259.304 10756.482 10560.205 0.000097341
 10230.49 10733.793 10550.4 0.000097522
 10325.974 10724.034 10540.624 0.000096128
 10236.794 10690.616 10530.879 0.00009784
 10338.484 10657.849 10521.163 0.000096325
 10368.78 10648.513 10511.477 0.000096133
 10345.765 10639.236 10501.822 0.000096192
 10302.418 10630.016 10492.197 0.00009692
 10507.496 10620.855 10482.604 0.000094808
 10314.489 10611.753 10473.041 0.000097086
 10329.669 10602.709 10463.51 0.000097169
 10296.209 10593.724 10454.011 0.000096507
 10192.211 10584.797 10444.543 0.000097702
 10203.706 10575.931 10435.108 0.000097688
 10285.713 10567.123 10425.704 0.000096872
 10198.644 10558.375 10416.334 0.000097747
 10200.802 10549.688 10406.996 0.000097933
 10130.185 10541.06 10397.691 0.00009848
 10172.901 10532.493 10388.419 0.000098163
 10127.24 10523.987 10379.181 0.000098341
 10084.326 10515.543 10369.977 0.000099012
 10055.69 10507.16 10360.806 0.00009879
 10052.47 10498.839 10351.669 0.000099614
 10060.121 10490.58 10342.567 0.000099154
 10032.17 10482.385 10333.499 0.000099416
 10088.623 10474.252 10324.466 0.000098607
 10062.309 10466.184 10315.467 0.000099419
 9977.898 10458.18 10306.504 0.000099891
 10116.444 10450.241 10297.577 0.000098386
 9981.387 10442.367 10288.684 0.000099417
 9999.844 10434.558 10279.828 0.00009973
 9939.484 10426.816 10271.007 0.000100012
 9948.743 10419.142 10262.223 0.000100386
 10107.629 10411.534 10253.474 0.000098422
 10033.772 10403.995 10244.763 0.000099224
 10003.447 10396.525 10236.088 0.00009946
 9945.538 10389.124 10227.45 0.000100582
 9968.073 10381.793 10218.849 0.000099893
 10092.918 10374.533 10210.285 0.000099019
 10077.784 10367.344 10201.758 0.000098586
 10035.199 10360.228 10193.27 0.000099294
 10018.848 10353.185 10184.819 0.000099343
 9992.718 10346.215 10176.406 0.000099583
 10131.961 10339.321 10168.031 0.000098437
 10080.767 10332.501 10159.695 0.000098529
 10049.765 10325.758 10151.397 0.000099332
 10049.949 10319.092 10143.138 0.000098773
 10052.564 10312.505 10134.917 0.000098851
 10062.51 10305.996 10126.736 0.000099327
 10094.58 10300.349 10118.594 0.000099077
 10234.35 10294.006 10110.491 0.000097164
 10680.043 10287.745 10102.428 0.00009339
 10788.835 10281.568 10094.404 0.000092433
 10887.701 10275.952 10086.42 0.000091389
 10675.912 10270.7 10078.477 0.000093258
 10252.146 10265.267 10070.573 0.000096954
 10127.276 10259.632 10062.709 0.000098275
 10099.204 10254.358 10054.887 0.000098829
 10057.888 10249.635 10047.104 0.000099134
 9954.963 10244.092 10039.363 0.000099909
 9866.137 10238.641 10031.662 0.000100937
 10036.547 10233.286 10024.002 0.0000992
 9885.286 10228.025 10016.383 0.000100765
 9908.406 10222.863 10008.806 0.000100715
 9827.997 10217.799 10001.27 0.000101517
 9754.416 10212.836 9993.776 0.00010225
 9802.455 10207.975 9986.324 0.000101706
 10006.521 10203.218 9978.913 0.000099518
 9969.995 10198.567 9971.544 0.000100269
 10041.572 10194.023 9964.217 0.000099595
 10126.594 10189.588 9956.933 0.000098272
 10085.749 10185.265 9949.691 0.000098864
 10089.395 10181.055 9942.491 0.000098969
 10064.16 10176.96 9935.334 0.000099057
 10045.245 10172.983 9928.22 0.000099475
 9976.164 10169.126 9921.148 0.000100317
 10135.965 10165.391 9914.12 0.000098536
 9987.833 10161.78 9907.134 0.000099866
 10108.602 10158.297 9900.192 0.000098574
 10058.753 10154.943 9893.292 0.000098858
 9948.47 10151.722 9886.437 0.000100318
 10031.017 10148.636 9879.624 0.00009962
 10011.928 10145.688 9872.856 0.000099556
 9932.686 10142.881 9866.13 0.000100515
 9934.925 10140.218 9859.449 0.000100184
 9959.038 10137.703 9852.812 0.000100079
 9927.452 10135.338 9846.218 0.0001011
 9972.155 10133.129 9839.669 0.000099989
 10065.778 10131.077 9833.163 0.000099379
 10072.418 10129.187 9826.702 0.000099071
 10037.83 10127.463 9820.286 0.00009939
 10017.535 10125.909 9813.913 0.000099388
 10076.754 10124.53 9807.585 0.000098706
 9952.992 10123.329 9801.302 0.00010018
 9850.544 10122.312 9795.063 0.000101118
 9916.453 10121.484 9788.869 0.000100257
 9999.332 10120.849 9782.72 0.000099466
 9827.184 10120.715 9776.616 0.00010157
 9946.31 10120.846 9770.556 0.000100293
 9896.581 10120.829 9764.542 0.000100644
 9942.811 10121.286 9758.572 0.000100576
 9958.022 10121.71 9752.648 0.000099996
 9928.845 10122.727 9746.769 0.00010037
 9921.434 10123.963 9740.935 0.000100669
 9919.72 10126.281 9735.147 0.000100841
 10115.205 10128.273 9729.404 0.000098674
 10074.219 10130.589 9723.706 0.000098984
 10144.964 10132.525 9718.054 0.000098627
 10094.764 10134.737 9712.447 0.000098823
 10186.591 10137.238 9706.886 0.000097854
 10194.249 10140.035 9701.371 0.000098025
 10113.703 10143.14 9695.901 0.000098677
 10214.136 10146.562 9690.477 0.00009755
 10158.887 10150.314 9685.098 0.000098398
 10217.66 10154.409 9679.766 0.000097651
 10217.099 10158.858 9674.479 0.000097833
 10141.645 10163.675 9669.238 0.000098525
 10347.207 10168.874 9664.043 0.000096373
 10241.868 10174.472 9658.894 0.00009719
 10381.633 10180.481 9653.791 0.000096181
 10388.738 10186.922 9648.734 0.000096117
 10608.526 10193.809 9643.723 0.000093647
 10545.689 10201.164 9638.758 0.00009444
 10646.111 10209.003 9633.839 0.000093527
 10628.087 10217.349 9628.966 0.000094282
 10673.296 10226.227 9624.139 0.000093504
 10758.271 10235.656 9619.359 0.000092803
 10708.483 10245.666 9614.624 0.000093221
 10703.396 10256.278 9609.936 0.000092949
 10974.659 10267.527 9605.294 0.000091256
 11005.093 10279.437 9600.697 0.000090541
 11311.09 10292.045 9596.147 0.000088514
 11409.315 10305.382 9591.644 0.000087313
 11252.244 10319.489 9587.186 0.000088224
 11276.198 10334.4 9582.775 0.000088798
 11015.876 10350.159 9578.409 0.000090575
 10832.68 10366.814 9574.09 0.000092347
 10844.244 10384.409 9569.817 0.00009181
 10706.439 10402.999 9565.59 0.000092798
 10886.569 10422.635 9561.41 0.000091359
 10697.088 10443.381 9557.275 0.000092955
 10718.478 10465.296 9553.187 0.000093074
 10805.453 10488.456 9549.145 0.000091551
 10699.94 10512.927 9545.149 0.000093011
 10846.843 10538.797 9541.199 0.000091999
 10713.643 10566.145 9537.295 0.000092947
 10831.53 10595.068 9533.437 0.000092338
 10730.803 10625.671 9529.625 0.000092755
 10875.375 10658.058 9525.859 0.000091678
 10976.91 10692.354 9522.139 0.000091253
 10911.146 10728.683 9518.465 0.000091764
 10981.199 10767.192 9514.836 0.00009076
 11059.472 10808.028 9511.254 0.000089813
 11226.971 10851.372 9507.718 0.0000881
 11306.09 10897.392 9504.227 0.000085272
 11322.437 10946.308 9500.782 0.000088015
 11209.288 10998.323 9497.383 0.000086558
 11248.369 11053.693 9494.03 0.000087687
 11400.235 11112.69 9490.722 0.000087042
 11397.882 11175.6 9487.46 0.000086768
 11478.274 11242.763 9484.243 0.000086636
 11520.118 11314.532 9481.072 0.000085999
 11577.827 11391.323 9477.946 0.000085459
 11853.925 11473.571 9474.866 0.000082966
 11930.992 11561.803 9471.831 0.000082881
 12053.459 11656.553 9468.841 0.000081747
 12026.917 11758.483 9465.897 0.000082345
 12207.979 11868.273 9462.998 0.000080315
 12174.174 11986.75 9460.143 0.000082423
 12200.92 12114.81 9457.334 0.000082017
 12330.51 12253.482 9454.57 0.000080861
 12495.906 12403.96 9451.851 0.000079618
 12622.402 12567.558 9449.177 0.000078962
 12769.079 12745.849 9446.548 0.000078081
 12950.242 12940.577 9443.963 0.000077034
 13383.452 13153.832 9441.423 0.000074623
 13433.497 13387.959 9438.927 0.000074322
 13560.517 13645.815 9436.476 0.000073651
 14047.03 13930.595 9434.07 0.000070697
 14492.502 14246.259 9431.708 0.000068962
 14638.515 14597.295 9429.39 0.000067672
 15457.836 14989.25 9427.116 0.000064304
 15604.159 15428.755 9424.886 0.000063701
 16181.182 15923.716 9422.701 0.000061828
 16862.619 16483.994 9420.559 0.00005902
 17337.726 17121.494 9418.461 0.000057548
 17999.892 17851.289 9416.407 0.000055455
 18457.668 18691.97 9414.397 0.000053937
 19274.705 19667.614 9412.43 0.000051562
 20110.037 20808.543 9410.507 0.000049658
 21454.094 22155.053 9408.627 0.000046267
 22937.848 23759.544 9406.79 0.000043447
 25025.088 25693.348 9404.997 0.000039631
 27255.153 28054.266 9403.246 0.000036464
 30548.291 30978.597 9401.539 0.000032642
 35288.717 34665.139 9399.874 0.000028115
 42507.631 39417.699 9398.253 0.000023433
 52385.453 45775.543 9396.674 0.000019054
 63507.928 54910.404 9395.137 0.000015652
 81972.362 69739.932 9393.643 0.00001216
 112636.81 97022.246 9392.192 0.00000886
 166139.37 149219.609 9390.782 0.000005995
 243811.69 242093.385 9389.415 0.000004078
 337922.05 384629.468 9388.089 0.000002953
 501947.28 560365.289 9386.806 0.000001993
 682730.87 706981.554 9385.564 0.00000146
 813524.25 772019.421 9384.364 0.00000122
 845905.13 782976.166 9383.206 0.000001176
 793053.47 739829.33 9382.089 0.000001258
 708871.67 645216.09 9381.013 0.000001408
 631727.88 574104.978 9379.978 0.000001569
 578056.57 562039.597 9378.985 0.00000172
 549953.87 559847.576 9378.032 0.00000181
 509167.91 488070.223 9377.12 0.00000195
 413038.28 358854.455 9376.249 0.000002416
 285100.18 235262.432 9375.418 0.000003496
 174872.92 147028.859 9374.628 0.000005718
 105446.36 94783.477 9373.878 0.000009501
 73053.021 67055.123 9373.168 0.000013702
 52891.646 52305.882 9372.498 0.000018802
 41724.926 43535.566 9371.868 0.000023837
 35578.423 37571.74 9371.277 0.000027822
 31290.591 33150.982 9370.726 0.000031942
 27960.548 29726.238 9370.215 0.00003561
 25161.717 27007.152 9369.742 0.000039551
 22773.211 24808.325 9369.309 0.000043618
 21188.117 23003.829 9368.915 0.000047001
 19918.767 21503.434 9368.56 0.000049988
 19119.528 20241.807 9368.243 0.000052252
 18187.181 19170.293 9367.965 0.00005475
 17061.302 18252.167 9367.725 0.000058613
 16453.515 17459.264 9367.524 0.000060715
 15942.483 16769.453 9367.36 0.000062747
 15648.972 16165.646 9367.235 0.000063845
 15058.831 15633.85 9367.147 0.000066138
 14746.96 15163.12 9367.097 0.000067467
 14415.532 14744.267 9367.085 0.00006928
 14503.429 14370.016 9367.109 0.000068633
 14210.599 14034.149 9367.171 0.000070001
 13720.096 13731.589 9367.27 0.000072524
 13376.306 13458.069 9367.405 0.000074535
 13200.839 13209.976 9367.578 0.00007563
 13002.631 12984.273 9367.786 0.000076996
 12893.46 12778.297 9368.031 0.00007749
 12655.739 12589.876 9368.312 0.000079036
 12503.789 12417.022 9368.63 0.000079591
 12452.629 12258.124 9368.983 0.000079723
 12344.893 12111.68 9369.371 0.000080895
 12186.71 11976.475 9369.795 0.00008184
 12086.574 11851.368 9370.255 0.000082595
 11954.475 11735.395 9370.749 0.000083114
 11736.411 11626.892 9371.279 0.000085215
 11701.72 11526.368 9371.843 0.000085612
 11722.144 11432.472 9372.442 0.000084695
 11534.233 11345.405 9373.075 0.00008674
 11554.225 11263.461 9373.743 0.000086511
 11531.199 11187.046 9374.444 0.000086727
 11447.832 11115.305 9375.18 0.0000873
 11459.467 11047.151 9375.949 0.000086573
 11369.599 10984.373 9376.752 0.000087386
 11350.141 10924.716 9377.588 0.000088004
 11365.558 10869.185 9378.457 0.000087887
 11454.336 10816.882 9379.36 0.000087081
 11464.921 10767.572 9380.295 0.000087003
 11506.659 10721.045 9381.262 0.000086357
 11528.997 10677.107 9382.262 0.000086585
 11429.107 10635.585 9383.295 0.000087879
 11629.386 10596.308 9384.359 0.000085968
 11711.34 10559.143 9385.455 0.000085373
 11808.617 10523.94 9386.583 0.000084194
 11817.408 10490.587 9387.742 0.000084589
 11529.904 10458.963 9388.933 0.000087168
 11445.904 10428.962 9390.155 0.00008703
 11057.232 10400.49 9391.407 0.000090204
 11088.485 10373.456 9392.691 0.00008974
 10904.883 10347.777 9394.005 0.000092175
 10859.852 10326.858 9395.349 0.000092156
 10846.928 10307.469 9396.723 0.000091871
 10660.385 10293.281 9398.127 0.000093544
 10684.565 10272.393 9399.561 0.0000934
 10648.68 10252.527 9401.024 0.000094024
 10594.886 10233.635 9402.517 0.000094321
 10696.716 10227.244 9404.039 0.000093041
 10449.261 10213.983 9405.59 0.000095653
 10389.638 10205.593 9407.169 0.000095893
 10474.629 10194.003 9408.777 0.000095556
 10489.135 10183.376 9410.414 0.000094751
 10421.7 10169.555 9412.078 0.000095643
 10461.39 10156.427 9413.771 0.000095533
 10484.422 10143.957 9415.491 0.000095339
 10519.149 10132.122 9417.238 0.000094983
 10545.627 10120.892 9419.013 0.000094883
 10602.37 10110.244 9420.815 0.000093885
 10631.979 10100.155 9422.644 0.000093605
 10553.775 10090.601 9424.499 0.000094394
 10787.136 10081.564 9426.381 0.000092651
 10734.363 10073.024 9428.29 0.000092847
 10651.662 10064.963 9430.224 0.000094212
 10700.756 10057.366 9432.184 0.000092925
 10546.254 10050.216 9434.17 0.000094546
 10588.888 10043.498 9436.181 0.000094461
 10653.553 10037.201 9438.217 0.000093681
 10595.658 10031.31 9440.278 0.000093877
 10519.685 10025.815 9442.365 0.000094801
 10404.339 10020.705 9444.475 0.000096438
 10388.553 10015.969 9446.61 0.000096413
 10424.041 10011.599 9448.769 0.000095478
 10331.487 10007.586 9450.952 0.000095987
 10230.256 10003.922 9453.159 0.00009718
 10414.338 10000.601 9455.39 0.000096047
 10412.209 9997.616 9457.643 0.00009565
 10445.369 9994.963 9459.92 0.000095378
 10197.998 9992.635 9462.219 0.000098129
 10277.06 9990.629 9464.541 0.000096871
 10429.987 9988.941 9466.886 0.000095474
 10379.757 9987.569 9469.253 0.000096049
 10447.99 9986.51 9471.642 0.000095728
 10450.401 9985.763 9474.052 0.000095429
 10539.97 9985.327 9476.484 0.000094621
 10666.669 9985.202 9478.937 0.000093363
 10620.155 9985.389 9481.412 0.000093793
 10529.949 9985.889 9483.907 0.00009348
 10429.715 9986.704 9486.423 0.000093001
 10604.328 9987.838 9488.96 0.00009409
 10601.884 9989.294 9491.517 0.000089401
 10662.933 9991.079 9494.093 0.000091502
 10632.686 9993.196 9496.69 0.000091704
 10679.768 9995.653 9499.306 0.000091224
 10786.094 9998.459 9501.941 0.000090625
 10765.422 10001.623 9504.596 0.000091072
 10876.103 10005.155 9507.27 0.000090642
 10725.845 10009.067 9509.962 0.00009187
 10774.301 10013.373 9512.672 0.000091028
 10720.8 10018.088 9515.401 0.000091028
 10923.85 10023.213 9518.148 0.000089691
 10848.702 10028.801 9520.913 0.000091879
 10889.141 10034.856 9523.695 0.000091432
 10817.418 10041.403 9526.495 0.00009195
 10995.811 10048.462 9529.312 0.000090563
 11063.962 10056.076 9532.145 0.000089931
 11026.989 10064.273 9534.996 0.00009007
 11181.992 10073.077 9537.862 0.000088841
 11158.267 10082.556 9540.746 0.00008925
 11317.774 10092.746 9543.645 0.000087794
 11270.548 10103.7 9546.559 0.000088397
 11462.889 10115.476 9549.49 0.000086632
 11523.023 10128.144 9552.436 0.000086183
 11650.763 10141.778 9555.397 0.000085135
 11946.949 10156.467 9558.373 0.000083284
 12072.307 10172.307 9561.363 0.000082331
 12315.731 10189.412 9564.368 0.000080617
 12728.137 10207.908 9567.387 0.000078169
 13510.897 10227.942 9570.42 0.000073457
 14487.331 10249.682 9573.467 0.000068403
 15457.961 10273.324 9576.528 0.00006451
 15667.288 10299.092 9579.602 0.000063593
 15018.042 10327.25 9582.689 0.000066108
 14116.879 10358.109 9585.789 0.000070253
 13891.949 10392.025 9588.901 0.000071793
 13855.842 10429.437 9592.026 0.000071862
 13556.587 10470.85 9595.164 0.000073444
 13671.703 10516.885 9598.313 0.000072627
 13845.864 10568.28 9601.474 0.000071763
 14066.734 10625.95 9604.647 0.000070422
 14351.209 10691.002 9607.83 0.000069131
 14423.456 10764.829 9611.025 0.000069129
 14891.046 10849.165 9614.231 0.000066564
 15227.632 10946.222 9617.448 0.000065494
 15485.563 11058.864 9620.675 0.000064371
 15969.751 11190.789 9623.912 0.000062613
 16365.046 11346.984 9627.16 0.000060484
 17059.128 11534.146 9630.417 0.000058468
 17720.623 11761.75 9633.683 0.000056217
 18550.217 12043.922 9636.959 0.000053475
 19335.184 12405.199 9640.244 0.000051978
 20416.948 12896.797 9643.538 0.000048774
 21872.747 13638.383 9646.841 0.000045264
 23529.098 14892.615 9650.152 0.000042331
 25314.197 17133.55 9653.472 0.000039194
 27580.492 20976.617 9656.799 0.000036127
 30676.254 26839.595 9660.134 0.000032313
 34855.133 34364.817 9663.477 0.000028535
 38523.369 41740.673 9666.827 0.000025735
 41895.068 46043.346 9670.184 0.000023654
 44420.094 47192.319 9673.549 0.000022352
 47346.567 49183.622 9676.92 0.000020959
 51626.788 55039.983 9680.297 0.000019309
 55093.791 64370.003 9683.681 0.000018017
 59574.916 74745.198 9687.071 0.000016673
 63038.86 83300.224 9690.466 0.000015772
 66224.045 87019.758 9693.867 0.000015035
 68034.14 86203.63 9697.274 0.000014659
 68237.576 81859.976 9700.686 0.000014508
 66102.094 73379.622 9704.103 0.000015084
 61483.835 60815.869 9707.524 0.00001615
 54528.875 46628.549 9710.951 0.000018312
 47143.672 34311.522 9714.381 0.000021063
 42018.505 25488.96 9717.816 0.000023744
 37496.716 19968.996 9721.254 0.000026522
 32534.187 16813.878 9724.697 0.000030554
 28872.412 15057.207 9728.142 0.000034429
 25921.667 14024.572 9731.591 0.000038385
 24190.295 13351.234 9735.043 0.000041286
 22635.992 12867.991 9738.498 0.000043919
 21037.064 12500.757 9741.956 0.000047253
 19652.479 12213.374 9745.416 0.000050667
 18869.631 11985.115 9748.878 0.000052708
 18238.366 11801.496 9752.343 0.00005441
 17429.522 11653.084 9755.809 0.0000573
 16769.937 11532.872 9759.276 0.000059289
 16274.111 11435.175 9762.746 0.000060881
 15951.438 11356.436 9766.216 0.000062177
 15559.642 11293.712 9769.687 0.000063843
 15150.868 11244.814 9773.159 0.000065689
 14756.4 11208.072 9776.632 0.000067606
 14523.288 11182.298 9780.105 0.000068412
 14384.561 11166.626 9783.578 0.000069058
 14260.634 11160.525 9787.051 0.00006959
 14120.846 11163.721 9790.524 0.000070136
 13850.586 11176.208 9793.997 0.000072013
 13616.765 11198.235 9797.468 0.000073416
 13791.669 11230.323 9800.939 0.000071834
 13834.256 11273.317 9804.409 0.0000721
 13792.151 11328.412 9807.878 0.000072234
 13821.841 11397.277 9811.345 0.000071869
 13827.405 11482.145 9814.811 0.000072151
 14069.905 11586.038 9818.275 0.00007071
 14183.528 11713.017 9821.736 0.000070174
 14338.68 11868.654 9825.196 0.000069229
 14558.018 12060.866 9828.653 0.000068524
 15115.316 12301.757 9832.107 0.000065921
 15736.361 12612.94 9835.559 0.000063393
 16361.912 13038.884 9839.007 0.000060706
 17667.877 13676.103 9842.453 0.000056259
 19677.736 14716.062 9845.895 0.000050737
 21877.051 16475.82 9849.333 0.00004545
 25376.537 19353.456 9852.768 0.000039379
 30217.447 23658.746 9856.198 0.000032821
 37483.182 29289.39 9859.625 0.000026657
 45232.061 35355.589 9863.047 0.000021871
 50607.226 40599.564 9866.465 0.000019647
 55535.248 44677.776 9869.878 0.000018003
 61117.148 48246.237 9873.285 0.000016192
 70744.414 52995.943 9876.688 0.00001408
 83770.846 60466.875 9880.086 0.000011889
 95260.911 71177.245 9883.478 0.000010457
 104344.84 83482.544 9886.864 0.000009623
 110950.98 94030.465 9890.245 0.000008972
 114093.95 99177.059 9893.62 0.000008711
 112477.32 96383.809 9896.988 0.000008832
 104208.98 85873.667 9900.35 0.000009574
 89338.513 69837.121 9903.705 0.000011121
 67343.288 52497.288 9907.054 0.000014891
 46187.345 37958.271 9910.396 0.000021661
 31875.816 27746.174 9913.731 0.000031455
 23923.88 21411.424 9917.058 0.000041725
 19468.057 17790.095 9920.378 0.00005101
 16750.675 15763.71 9923.69 0.000059195
 15023.38 14568.202 9926.995 0.000066118
 14097.25 13787.072 9930.291 0.000070381
 13310.498 13225.156 9933.58 0.000074592
 12791.981 12795.373 9936.86 0.000077506
 12225.171 12455.321 9940.132 0.000081026
 11747.278 12180.824 9943.395 0.00008457
 11646.72 11955.937 9946.649 0.000085338
 11540.617 11769.474 9949.894 0.000086575
 11395.984 11613.226 9953.13 0.000087765
 11293.701 11481.101 9956.357 0.000088066
 11049.411 11368.456 9959.574 0.000090289
 10941.68 11271.726 9962.781 0.000091866
 10954.308 11188.132 9965.979 0.000091242
 10914.528 11115.471 9969.167 0.0000911
 10711.4 11052 9972.344 0.000092873
 10656.809 10996.297 9975.512 0.000093376
 10623.143 10947.224 9978.668 0.000093837
 10627.193 10903.83 9981.814 0.000093532
 10633.963 10865.344 9984.95 0.000093174
 10502.394 10831.112 9988.074 0.000094315
 10468.457 10800.597 9991.188 0.000095342
 10479.003 10773.337 9994.29 0.00009528
 10343.465 10748.946 9997.38 0.000096323
 10364.446 10727.094 10000.46 0.000095888
 10292.941 10707.494 10003.527 0.000096142
 10338.842 10689.907 10006.583 0.00009629
 10476.027 10674.117 10009.626 0.000094996
 10314.037 10659.945 10012.657 0.000097091
 10329.476 10647.229 10015.676 0.000096229
 10276.213 10635.832 10018.683 0.000097248
 10317.914 10625.628 10021.677 0.000096845
 10328.378 10616.511 10024.658 0.000096278
 10172.143 10608.386 10027.627 0.000098007
 10311.369 10601.168 10030.582 0.000094487
 10309.573 10594.782 10033.524 0.000095004
 10334.415 10589.161 10036.453 0.00009368
 10283.899 10584.246 10039.368 0.000095128
 10232.077 10579.983 10042.27 0.000095538
 10170.994 10576.326 10045.158 0.000096762
 10225.708 10573.229 10048.032 0.000096612
 10264.59 10570.657 10050.892 0.000094966
 10337.394 10568.572 10053.738 0.000094789
 10393.351 10566.944 10056.569 0.000094306
 10337.916 10565.745 10059.386 0.000094209
 10324.977 10564.948 10062.189 0.000095983
 10536.817 10564.532 10064.977 0.000093818
 10560.069 10564.473 10067.75 0.000093378
 10645.841 10564.755 10070.508 0.000093047
 10704.857 10565.358 10073.251 0.00009246
 10740.065 10566.267 10075.979 0.000092023
 10604.901 10567.468 10078.691 0.000093384
 10454.701 10568.949 10081.388 0.000095071
 10424.393 10570.696 10084.07 0.000095233
 10435.277 10572.7 10086.736 0.000094676
 10398.871 10574.951 10089.385 0.000095462
 10370.473 10577.44 10092.019 0.000094851
 10407.209 10580.159 10094.637 0.000094571
 10332.855 10583.101 10097.239 0.000095825
 10323.645 10586.259 10099.824 0.000095846
 10109.56 10589.628 10102.393 0.000098496
 10004.235 10593.204 10104.946 0.000099351
 10074.541 10596.98 10107.482 0.000098582
 9873.366 10600.955 10110.001 0.000100057
 9887.342 10605.122 10112.503 0.000100187
 9851.516 10609.482 10114.988 0.000100448
 9931.528 10614.029 10117.456 0.000099501
 9898.924 10618.763 10119.907 0.000100313
 9833.041 10623.682 10122.34 0.000101372
 9822.72 10628.785 10124.756 0.000100896
 9885.1 10634.07 10127.155 0.00009961
 9830.993 10639.538 10129.535 0.000099978
 9838.804 10645.189 10131.899 0.000099912
 9794.393 10651.022 10134.244 0.000100219
 9897.742 10657.038 10136.571 0.000098986
 9949.263 10663.239 10138.881 0.000098612
 9908.436 10669.625 10141.172 0.000098397
 9976.91 10676.198 10143.445 0.000096565
 9835.716 10682.96 10145.699 0.000101363
 9926.9 10689.913 10147.935 0.000099839
 9982.697 10697.06 10150.153 0.000099169
 9994.436 10704.403 10152.352 0.000099865
 10106.303 10711.947 10154.532 0.000097922
 9974.862 10719.694 10156.693 0.000099639
 9985.093 10727.648 10158.836 0.0000995
 10204.606 10735.814 10160.959 0.000097392
 10065.816 10744.195 10163.064 0.000098378
 9948.619 10752.798 10165.149 0.000099817
 9981.142 10761.627 10167.215 0.000099294
 10019.34 10770.688 10169.262 0.00009904
 10032.575 10779.987 10171.289 0.000099124
 9976.85 10789.53 10173.297 0.000099329
 10117.141 10799.324 10175.285 0.000097995
 10063.345 10809.376 10177.253 0.000098324
 10010.62 10819.696 10179.202 0.000099279
 10138.508 10830.289 10181.131 0.000097415
 10020.418 10841.165 10183.04 0.000098428
 10019.614 10852.333 10184.929 0.000098833
 10047.18 10863.803 10186.798 0.000098698
 10065.539 10875.585 10188.647 0.00009886
 10224.027 10887.69 10190.476 0.000096908
 10114.896 10900.129 10192.284 0.000097705
 10178.666 10912.914 10194.072 0.00009755
 10250.333 10926.058 10195.84 0.000097148
 10261.714 10939.574 10197.587 0.000097357
 10335.763 10953.478 10199.314 0.000095786
 10406.991 10967.782 10201.02 0.000095182
 10540.851 10982.504 10202.705 0.000093942
 11002.496 10997.66 10204.369 0.000089996
 11681.718 11013.268 10206.013 0.000084591
 12321.428 11029.346 10207.636 0.000080651
 12671.041 11045.914 10209.238 0.00007828
 12427.503 11062.993 10210.819 0.000080057
 11831.131 11080.604 10212.379 0.000084034
 11409.85 11098.772 10213.918 0.000087303
 11122.15 11117.52 10215.436 0.000089652
 11019.844 11136.876 10216.933 0.000090154
 10929.679 11156.865 10218.408 0.000090661
 11003.303 11177.519 10219.862 0.000090025
 10906.106 11198.867 10221.295 0.000091085
 10920.885 11220.944 10222.706 0.00009036
 10889.79 11243.782 10224.096 0.000090807
 10756.603 11267.421 10225.464 0.000092255
 10792.213 11291.9 10226.811 0.00009199
 10635.157 11317.259 10228.136 0.000093763
 10743.699 11343.546 10229.439 0.000092385
 10812.003 11370.805 10230.721 0.000091731
 10888.992 11401.83 10231.981 0.000091036
 10750.874 11431.204 10233.22 0.000092538
 10852.402 11461.717 10234.436 0.000091023
 10783.329 11493.425 10235.631 0.000091738
 10778.064 11526.401 10236.804 0.00009214
 10856.335 11560.709 10237.955 0.000091713
 10843.293 11596.43 10239.084 0.0000919
 11022.576 11636.119 10240.191 0.000090427
 10997.911 11674.921 10241.275 0.00009029
 10991.888 11718.076 10242.338 0.000090569
 11151.568 11763.065 10243.379 0.000088976
 11346.059 11812.56 10244.398 0.000087213
 11243.565 11858.732 10245.395 0.000088109
 11360.865 11907.031 10246.369 0.000087813
 11485.038 11957.584 10247.321 0.000086288
 11697.186 12010.551 10248.251 0.000085021
 11765.853 12066.077 10249.159 0.000084388
 12009.68 12124.346 10250.045 0.000082512
 12202.275 12185.537 10250.908 0.00008126
 12295.815 12249.859 10251.749 0.000080773
 12269.281 12317.53 10252.568 0.000081039
 12165.376 12388.792 10253.364 0.000081255
 12220.542 12463.912 10254.138 0.000081353
 12039.413 12543.172 10254.889 0.000082322
 12044.647 12626.897 10255.619 0.000082365
 12244.123 12715.421 10256.325 0.000081263
 12494.621 12809.144 10257.01 0.000079363
 12910.018 12908.461 10257.672 0.000076621
 13107.286 13013.858 10258.311 0.000076123
 13501.006 13125.831 10258.928 0.000073475
 13693.076 13244.96 10259.523 0.000072589
 13512.113 13371.863 10260.095 0.000073122
 13676.845 13507.247 10260.645 0.00007219
 13620.382 13651.899 10261.172 0.000072852
 13589.738 13806.688 10261.677 0.000073574
 13701.01 13972.601 10262.159 0.000072678
 13828.117 14150.728 10262.619 0.000071946
 13728.603 14342.347 10263.057 0.000072435
 14065.21 14548.824 10263.472 0.000070634
 14230.367 14771.803 10263.864 0.000069609
 14403.125 15013.07 10264.234 0.000069048
 14774.449 15274.741 10264.581 0.000066789
 14850.904 15559.179 10264.906 0.000066865
 15146.282 15869.16 10265.209 0.00006523
 15130.187 16207.861 10265.489 0.000065416
 15557.357 16579.005 10265.747 0.000063808
 15859.947 16986.919 10265.982 0.000062717
 16237.811 17436.67 10266.195 0.00006103
 16789.468 17934.347 10266.385 0.000059648
 17363.069 18486.99 10266.553 0.000057476
 18315.389 19103.266 10266.699 0.000054161
 19041.766 19793.377 10266.822 0.000052189
 20095.85 20569.936 10266.923 0.000049485
 22233.175 21448.145 10267.002 0.000044735
 24786.343 22447.03 10267.058 0.000040155
 25662.638 23590.124 10267.092 0.000038628
 25835.71 24907.298 10267.103 0.000038602
 26343.004 26436.542 10267.093 0.00003778
 27956.646 28227.072 10267.06 0.000035588
 30646.732 30344.276 10267.005 0.000032502
 33124.311 32869.51 10266.928 0.000029971
 36426.033 35946.901 10266.828 0.000027277
 41415.481 39780.241 10266.707 0.000023981
 49641.89 44759.355 10266.563 0.000020016
 60483.72 51708.167 10266.397 0.000016394
 71478.45 62265.622 10266.209 0.000013824
 85745.796 79476.32 10265.999 0.00001162
 114732.66 108194.44 10265.767 0.000008677
 162175.25 154658.542 10265.514 0.000006161
 231206.82 224524.915 10265.238 0.000004318
 310161.28 318943.556 10264.94 0.000003206
 410646.59 429224.443 10264.62 0.00000242
 552012.43 535710.874 10264.279 0.000001798
 642051.51 616618.169 10263.916 0.000001546
 656906.74 658831.939 10263.531 0.000001456
 668369.5 672728.283 10263.124 0.000001461
 684782.6 694251.688 10262.696 0.000001428
 742813.7 750981.087 10262.246 0.000001326
 833980.43 834996.823 10261.774 0.000001181
 919988.84 909708.197 10261.281 0.000001063
 959537.22 942212.667 10260.766 0.000001027
 921229.06 916795.812 10260.23 0.000001071
 809807.74 833815.907 10259.672 0.000001222
 676790.58 712270.414 10259.093 0.000001469
 565032.3 572992.639 10258.493 0.000001743
 446296.83 433242.772 10257.871 0.000002215
 335658.91 310290.009 10257.228 0.000002957
 227302.46 215145.191 10256.564 0.000004377
 150166.21 148631.4 10255.879 0.000006589
 107767.02 105564.299 10255.173 0.000009189
 83795.504 79039.697 10254.446 0.00001182
 64852.048 62906.431 10253.697 0.0000153
 51434.036 52733.977 10252.928 0.000019373
 43277.783 45835.501 10252.138 0.000022968
 37615.654 40771.69 10251.327 0.000026407
 34127.863 36827.584 10250.496 0.000029053
 30583.106 33641.445 10249.643 0.000032466
 27726.257 31011.852 10248.77 0.000035631
 25646.123 28810.5 10247.877 0.000038551
 24182.468 26947.201 10246.962 0.000041227
 22894.171 25355.446 10246.028 0.000043371
 21456.998 23984.25 10245.073 0.000046268
 20588.725 22794.442 10244.098 0.000048194
 19678.272 21754.915 10243.102 0.000050206
 18925.47 20841.336 10242.086 0.000052248
 18692.332 20033.856 10241.05 0.0000523
 17851.416 19316.619 10239.994 0.000054798
 17185.935 18676.624 10238.918 0.000056969
 16639.682 18102.764 10237.822 0.000059002
 16227.78 17586.347 10236.707 0.000060549
 15860.746 17119.824 10235.571 0.000061976
 15374.7 16697.217 10234.416 0.000063786
 15222.847 16312.7 10233.241 0.000064161
 14895.568 15962.104 10232.046 0.000065716
 14607.254 15641.485 10230.832 0.000067022
 14427.187 15347.634 10229.598 0.000066876
 14445.8 15077.312 10228.345 0.000068392
 14009.956 14828.05 10227.073 0.000071036
 14036.12 14597.888 10225.782 0.000070616
 13808.609 14384.697 10224.471 0.000071744
 13771.708 14186.958 10223.141 0.000071737
 13567.808 14003.205 10221.793 0.000073338
 13496.72 13832.145 10220.425 0.000073529
 13290.496 13672.614 10219.039 0.000074904
 13165.548 13523.607 10217.634 0.000075692
 13065.28 13384.196 10216.21 0.00007591
 13118.987 13253.587 10214.768 0.00007541
 12710.025 13131.027 10213.307 0.000078006
 12651.35 13015.889 10211.827 0.000078642
 12661.35 12907.558 10210.33 0.000078378
 12411.01 12805.523 10208.814 0.000080125
 12521.932 12709.291 10207.28 0.00007909
 12399.279 12618.436 10205.728 0.000079499
 12199.624 12532.56 10204.158 0.000081406
 12047.962 12451.303 10202.57 0.000082625
 12039.465 12374.345 10200.964 0.000082208
 12017.508 12301.38 10199.34 0.000082546
 11912.986 12232.146 10197.699 0.000082982
 11868.877 12166.383 10196.041 0.000083932
 11934.757 12103.877 10194.364 0.000083221
 11866.879 12044.463 10192.671 0.000083877
 11793.466 11987.932 10190.96 0.000083929
 11877.254 11933.982 10189.232 0.00008325
 11640.173 11882.628 10187.487 0.000084971
 11577.569 11833.584 10185.725 0.000086168
 11708.705 11786.794 10183.946 0.000085001
 11623.727 11742.322 10182.15 0.000085118
 11657.365 11699.533 10180.338 0.000085089
 11658.904 11658.656 10178.509 0.000085272
 11778.254 11619.672 10176.663 0.000084229
 11930.899 11582.19 10174.802 0.000083192
 12080.266 11546.467 10172.923 0.000082152
 12405.978 11512.18 10171.029 0.000080362
 12817.624 11479.213 10169.118 0.000077372
 12803.881 11447.606 10167.192 0.000077461
 12259.317 11417.294 10165.249 0.000081366
 11980.557 11388.219 10163.291 0.000082538
 11573.577 11360.325 10161.317 0.000085838
 11617.626 11333.558 10159.327 0.000085455
 11530.185 11307.875 10157.322 0.00008647
 11506.363 11283.229 10155.302 0.000086069
 11458.814 11259.582 10153.266 0.000086559
 11343.13 11236.894 10151.215 0.000087254
 11412.353 11215.134 10149.149 0.000087328
 11342.842 11194.268 10147.068 0.000087857
 11380.798 11174.27 10144.972 0.000087117
 11336.821 11155.112 10142.862 0.000087546
 11238.175 11136.772 10140.736 0.00008868
 11472.003 11119.23 10138.596 0.000086359
 11421.513 11102.467 10136.442 0.000087161
 11352.195 11086.468 10134.274 0.000087284
 11409.346 11071.22 10132.091 0.000086984
 11559.561 11056.714 10129.894 0.000086293
 11361.303 11042.939 10127.683 0.00008802
 11461.325 11029.893 10125.458 0.00008675
 11542.828 11017.571 10123.219 0.00008665
 11626.299 11005.976 10120.967 0.000085361
 11560.261 10995.108 10118.701 0.000086084
 11749.745 10984.975 10116.422 0.000084475
 11621.898 10975.588 10114.13 0.000085197
 11664.514 10966.959 10111.824 0.000085129
 11650.929 10959.107 10109.505 0.000085518
 11718.893 10952.052 10107.173 0.000084603
 11616.808 10945.822 10104.829 0.000085596
 11668.843 10940.449 10102.471 0.000085042
 11608.627 10935.971 10100.101 0.000085451
 11905.836 10932.432 10097.718 0.000082979
 11632.477 10929.887 10095.323 0.000085663
 11842.747 10928.394 10092.916 0.00008423
 12048.052 10928.028 10090.497 0.000082265
 12228.223 10928.869 10088.065 0.00008134
 12325.186 10931.016 10085.622 0.000080399
 12416.24 10934.58 10083.166 0.000079939
 12322.321 10939.692 10080.699 0.0000805
 12309.848 10946.506 10078.221 0.000080468
 12396.198 10955.199 10075.731 0.000079861
 12461.193 10965.981 10073.23 0.000079547
 12539.462 10979.1 10070.717 0.000079226
 12654.197 10994.849 10068.194 0.000078437
 12837.333 11013.574 10065.659 0.00007724
 12928.083 11035.692 10063.113 0.000076625
 13174.272 11061.704 10060.557 0.000075499
 13183.619 11092.214 10057.991 0.000075724
 13576.117 11127.962 10055.413 0.000073405
 13903.033 11169.859 10052.826 0.000071654
 14134.108 11219.031 10050.228 0.000070156
 14452.591 11276.893 10047.62 0.000068434
 14681.095 11345.239 10045.002 0.000067361
 15045.305 11426.384 10042.374 0.000065909
 15642.901 11523.381 10039.736 0.000063406
 16044.034 11640.472 10037.089 0.000061757
 16701.964 11784.067 10034.432 0.000059086
 17222.027 11965.054 10031.766 0.000057675
 18098.145 12203.936 10029.091 0.000054978
 19547.364 12540.589 10026.406 0.000050941
 20585.535 13049.657 10023.713 0.000048595
 21913.067 13858.14 10021.011 0.000045392
 23832.581 15155.146 10018.299 0.000041534
 26125.144 17178.416 10015.58 0.000038107
 29066.25 20161.119 10012.851 0.000034056
 31198.765 24226.131 10010.115 0.000031869
 34485.94 29227.682 10007.37 0.000028707
 38100.86 34647.783 10004.617 0.000026006
 42156.622 39769.983 10001.856 0.000023604
 45899.344 43931.318 9999.087 0.000021617
 47497.044 46628.869 9996.311 0.000020968
 49030.044 47805.527 9993.527 0.000020128
 50188.58 48184.046 9990.735 0.000019785
 50805.896 48912.125 9987.936 0.000019606
 50845.037 50633.172 9985.13 0.000019502
 50429.022 52906.916 9982.317 0.000019594
 50465.282 54479.841 9979.496 0.000019622
 49623.074 54276.483 9976.669 0.00001996
 48881.094 51807.001 9973.835 0.00002023
 47749.138 47045.795 9970.995 0.000020748
 45556.722 40541.585 9968.148 0.000021788
 42975.751 33424.688 9965.295 0.000023024
 38471.754 26928.706 9962.436 0.000025537
 33673.674 21762.858 9959.57 0.000028483
 30223.935 18059.47 9956.699 0.000032838
 28042.188 15612.608 9953.822 0.000033929
 25135.381 14086.001 9950.939 0.000039176
 22633.418 13154.77 9948.05 0.000043651
 20766.913 12572.902 9945.156 0.000047425
 19439.955 12184.815 9942.257 0.000050966
 18709.377 11904.195 9939.353 0.000052916
 17720.007 11687.122 9936.444 0.000055957
 16857.146 11511.653 9933.529 0.000058709
 16178.408 11366.047 9930.61 0.000061226
 15603.957 11243.232 9927.687 0.000063728
 15297.046 11138.39 9924.759 0.000065005
 14749.515 11048.018 9921.826 0.00006745
 14405.907 10969.437 9918.889 0.000069
 14077.604 10900.581 9915.948 0.00007019
 13807.204 10839.808 9913.003 0.000071915
 13374.237 10785.827 9910.054 0.000074257
 13279.122 10737.585 9907.102 0.00007454
 13006.858 10694.234 9904.146 0.000076125
 12828.863 10655.076 9901.186 0.000077507
 12601.258 10619.537 9898.223 0.000078909
 12648.86 10587.139 9895.257 0.000078285
 12483.487 10557.48 9892.287 0.000079436
 12271.66 10530.225 9889.315 0.000080821
 11979.604 10505.084 9886.34 0.000082884
 12038.032 10481.817 9883.362 0.000082435
 11913.781 10460.212 9880.382 0.000083095
 11750.939 10440.092 9877.399 0.000084768
 11583.251 10421.299 9874.414 0.000086049
 11465.342 10403.7 9871.426 0.000086311
 11430.922 10387.176 9868.437 0.000086816
 11362.312 10372.745 9865.446 0.000086146
 11297.191 10358.08 9862.453 0.00008695
 11340.266 10344.217 9859.458 0.000085744
 11223.8 10333.394 9856.461 0.000087562
 11161.616 10320.942 9853.464 0.000087896
 11036.536 10309.943 9850.465 0.000089535
 10995.328 10298.557 9847.464 0.000089899
 10910.192 10290 9844.463 0.000090121
 10821.277 10280.785 9841.461 0.000091164
 10839.656 10270.978 9838.458 0.000090437
 10884.833 10263.926 9835.454 0.000089726
 10727.326 10255.632 9832.45 0.000092117
 10954.337 10249.114 9829.446 0.000089295
 10909.681 10240.451 9826.441 0.000089504
 11020.542 10232.238 9823.436 0.000088385
 11295.364 10224.558 9820.431 0.000087493
 11689.018 10217.062 9817.426 0.00008487
 12359.955 10209.694 9814.422 0.000080555
 12831.341 10202.557 9811.417 0.000077314
 13363.663 10195.687 9808.414 0.000073957
 13170.487 10189.246 9805.411 0.000075534
 12853.724 10183.015 9802.408 0.000077043
 12448.773 10176.983 9799.407 0.000079341
 11914.806 10171.141 9796.406 0.000083192
 11673.017 10165.479 9793.407 0.000085095
 11310.53 10159.99 9790.409 0.000088077
 11034.102 10154.669 9787.412 0.000089811
 10686.532 10149.506 9784.416 0.000093292
 10679.677 10144.496 9781.423 0.000093131
 10614.494 10139.633 9778.431 0.000093696
 10550.999 10134.914 9775.441 0.000094361
 10303.888 10130.331 9772.452 0.000096251
 10237.493 10125.882 9769.466 0.000097568
 10251.412 10121.563 9766.483 0.00009691
 10209.977 10117.369 9763.501 0.000097136
 10229.241 10113.297 9760.522 0.000097374
 10219.022 10109.344 9757.546 0.000097388
 10175.443 10105.509 9754.572 0.000097677
 10192.503 10101.787 9751.601 0.000097146
 10181.366 10098.177 9748.633 0.000097474
 10122.304 10094.677 9745.668 0.000098269
 10023.088 10091.285 9742.707 0.000099365
 10172.145 10087.999 9739.749 0.000098124
 9983.976 10084.817 9736.794 0.000099804
 10073.59 10081.739 9733.842 0.000098615
 10019.209 10078.764 9730.895 0.000099745
 10114.859 10075.89 9727.951 0.000098497
 10044.677 10073.117 9725.011 0.000099146
 10013.57 10070.445 9722.075 0.000099554
 10167.766 10067.872 9719.143 0.000098216
 10162.482 10065.398 9716.216 0.000097868
 10184.862 10063.023 9713.292 0.000097884
 10193.843 10060.748 9710.374 0.000097989
 10236.881 10058.572 9707.46 0.000097033
 10222.762 10056.495 9704.55 0.000097813
 10291.683 10054.518 9701.646 0.000096812
 10207.573 10052.641 9698.746 0.000097546
 10227.981 10050.865 9695.852 0.000097803
 10214.548 10049.19 9692.963 0.000097862
 10280.697 10047.617 9690.079 0.000096867
 10377.856 10046.148 9687.2 0.000095701
 10254.157 10044.783 9684.327 0.000097417
 10290.643 10043.524 9681.46 0.000096969
 10298.149 10042.371 9678.598 0.000096619
 9979.566 10041.327 9675.742 0.000099979
 9903.328 10040.392 9672.892 0.000101168
 9898.69 10039.569 9670.049 0.000100459
 9898.668 10038.859 9667.211 0.000099906
 9886.455 10038.264 9664.38 0.000100671
 9743.479 10037.786 9661.555 0.000102751
 9834.443 10037.429 9658.737 0.000101232
 9747.734 10037.193 9655.925 0.000102426
 9774.564 10037.082 9653.12 0.000101831
 9780.687 10037.097 9650.322 0.000101977
 9839.637 10037.243 9647.531 0.000101035
 9909.185 10037.375 9644.746 0.000100218
 9769.566 10037.791 9641.969 0.000101939
 9785.254 10038.346 9639.2 0.000101821
 9889.229 10038.869 9636.437 0.000100862
 9808.395 10039.715 9633.683 0.000101479
 9740.277 10040.587 9630.935 0.000102498
 9755.076 10041.74 9628.196 0.000102227
 9768.564 10043.052 9625.464 0.000102043
 9801.557 10044.351 9622.74 0.000101538
 9700.028 10045.83 9620.024 0.000102914
 9775.593 10047.651 9617.316 0.000101968
 9849.71 10049.076 9614.617 0.000100777
 9977.621 10051.264 9611.925 0.000099342
 9959.038 10053.353 9609.242 0.000100416
 10016.377 10055.611 9606.568 0.000099418
 9888.263 10058.394 9603.902 0.000100417
 9976.075 10061.388 9601.245 0.000099837
 9815.549 10064.601 9598.597 0.000101745
 9898.201 10068.041 9595.957 0.000100124
 9845.414 10071.731 9593.327 0.00010081
 9819.502 10075.648 9590.705 0.000101441
 9939.245 10079.997 9588.093 0.000099912
 9891.175 10084.43 9585.49 0.000101144
 9796.946 10089.136 9582.896 0.000101625
 9919.169 10094.124 9580.312 0.000099866
 9811.21 10099.48 9577.738 0.000101513
 9833.134 10105.095 9575.173 0.000101085
 10041.169 10111.032 9572.618 0.000098829
 9897.524 10117.418 9570.072 0.000100754
 9869.768 10124.009 9567.537 0.000100727
 9935.502 10131.028 9565.011 0.000100122
 9870.982 10138.39 9562.496 0.000100991
 9888.551 10146.145 9559.991 0.000100664
 9871.705 10154.286 9557.496 0.000100618
 9906.082 10162.861 9555.012 0.000100652
 9930.94 10171.886 9552.538 0.000099979
 10076.041 10181.389 9550.074 0.000098274
 9997.674 10191.389 9547.621 0.000099719
 10098.827 10201.911 9545.179 0.000097866
 10000.875 10212.983 9542.748 0.000099514
 10069.506 10224.633 9540.327 0.000098807
 10122.334 10236.891 9537.918 0.000097464
 10145.72 10249.785 9535.519 0.000097807
 10140.567 10263.356 9533.132 0.000097898
 10096.917 10277.636 9530.756 0.000098403
 10043.373 10292.667 9528.391 0.000099089
 10229.137 10308.488 9526.038 0.000096542
 10128.032 10325.148 9523.696 0.000098147
 10258.136 10342.693 9521.366 0.000096765
 10307.577 10361.187 9519.047 0.000096223
 10265.083 10380.668 9516.74 0.000096805
 10291.897 10401.205 9514.444 0.000096591
 10428.878 10422.867 9512.161 0.000095181
 10419.035 10445.724 9509.889 0.000094984
 10388.332 10469.85 9507.63 0.000095562
 10431.398 10495.336 9505.382 0.000095179
 10605.462 10522.266 9503.147 0.000093258
 10519.15 10550.737 9500.924 0.00009443
 10530.246 10580.866 9498.713 0.000093537
 10467.891 10612.782 9496.515 0.000093651
 10562.008 10646.593 9494.329 0.000090511
 10533.548 10682.427 9492.155 0.000094473
 10539.344 10720.462 9489.994 0.000091975
 10723.985 10760.868 9487.846 0.000091902
 10601.969 10803.812 9485.711 0.000093435
 10676.015 10849.519 9483.588 0.000092165
 10666.302 10898.207 9481.478 0.000093366
 10777.203 10950.136 9479.381 0.0000919
 10871.981 11005.57 9477.297 0.000090905
 10894.149 11064.838 9475.226 0.000090774
 10963.78 11128.275 9473.169 0.000090491
 11007.797 11196.276 9471.124 0.000090376
 11011.854 11269.264 9469.093 0.000090185
 11196.341 11347.738 9467.075 0.000088641
 11349.087 11432.251 9465.07 0.000087215
 11335.792 11523.409 9463.079 0.000087258
 11295.094 11621.946 9461.101 0.000088133
 11478.745 11728.653 9459.137 0.000086584
 11749.414 11844.468 9457.186 0.000084278
 11747.616 11970.418 9455.249 0.000084146
 11944.75 12107.769 9453.326 0.000083394
 12024.786 12257.918 9451.417 0.000082439
 12192.478 12422.533 9449.521 0.000081229
 12275.204 12603.511 9447.639 0.000081266
 12549.618 12803.198 9445.772 0.000078667
 12602.396 13024.274 9443.918 0.000078482
 13052.371 13269.93 9442.078 0.000075777
 13244.027 13544.131 9440.253 0.000074936
 13593.518 13851.548 9438.441 0.00007294
 13793.871 14197.983 9436.644 0.000072042
 14272.642 14590.457 9434.861 0.000069635
 14891.178 15038.051 9433.093 0.000066672
 15442.892 15552.154 9431.338 0.000064174
 16213.839 16148.13 9429.599 0.000060196
 16972.347 16848.005 9427.873 0.00005728
 17969.212 17687.98 9426.162 0.000054542
 19554.958 18733.426 9424.466 0.000050237
 21553.551 20110.747 9422.784 0.000045721
 23769.845 22062.806 9421.117 0.000041458
 25976.14 25019.94 9419.465 0.000037973
 30325.689 29660.802 9417.827 0.000032715
 37130.555 36888.419 9416.204 0.000026554
 47561.554 47655.691 9414.596 0.000020808
 59482.802 62571.581 9413.003 0.000016652
 74644.561 81402.089 9411.424 0.000013318
 99843.575 102575.517 9409.861 0.000009927
 125221.91 122851.608 9408.312 0.000007931
 139368.99 137550.753 9406.779 0.000007092
 142465.96 143117.255 9405.261 0.000006959
 140485.51 141183.018 9403.757 0.000007054
 140924.3 138281.681 9402.269 0.000007068
 147513.99 141658.461 9400.796 0.000006742
 163068.02 156796.462 9399.338 0.000006094
 184479.32 186679.226 9397.895 0.000005379
 209889.5 231152.473 9396.468 0.000004694
 257672.52 286273.114 9395.055 0.000003863
 321048.29 345265.4 9393.659 0.00000311
 385387.93 400628.721 9392.277 0.000002576
 434973.55 443207.022 9390.911 0.000002289
 476027 461765.226 9389.56 0.000002081
 498925.71 448084.126 9388.225 0.000001986
 475122.84 402383.396 9386.905 0.000002091
 398936.77 334797.578 9385.6 0.000002492
 311981.62 260648.343 9384.311 0.000003184
 217826.42 192542.621 9383.038 0.000004581
 135342.01 137230.747 9381.78 0.000007372
 86853.542 96417.912 9380.538 0.000011507
 63173.725 68610.241 9379.311 0.000015713
 50669.75 50803.562 9378.1 0.000019598
 40418.813 39814.349 9376.905 0.000024544
 33279.747 33039.771 9375.725 0.000029991
 28712.623 28696.939 9374.561 0.000034526
 25364.357 25715.687 9373.412 0.000039388
 23244.501 23511.309 9372.279 0.000042939
 21357.46 21783.554 9371.162 0.000046576
 19576.837 20376.478 9370.061 0.000051024
 18277.941 19204.358 9368.976 0.000054778
 17622.083 18213.693 9367.906 0.000056591
 17136.06 17367.867 9366.852 0.000057931
 16425.633 16639.696 9365.814 0.000060652
 16044.051 16008.387 9364.792 0.000062202
 16028.462 15457.458 9363.785 0.000062084
 15660.904 14973.778 9362.795 0.000063649
 15353.132 14546.924 9361.82 0.000064632
 14529.306 14168.255 9360.861 0.000068576
 13981.651 13830.881 9359.918 0.0000712
 13527.117 13528.937 9358.991 0.000073757
 13320.874 13257.692 9358.079 0.000075178
 13139.287 13013.089 9357.184 0.000076001
 12841.77 12791.777 9356.304 0.000077463
 12642.545 12590.888 9355.441 0.00007877
 12470.055 12408.017 9354.593 0.000079777
 12326.39 12241.074 9353.761 0.000081093
 12169.977 12088.253 9352.945 0.00008194
 12156.8 11948.045 9352.145 0.000081686
 11908.241 11819.087 9351.361 0.000083841
 11968.773 11700.254 9350.593 0.000083005
 11759.35 11590.5 9349.84 0.000084852
 11766.028 11488.959 9349.104 0.000084395
 11605.182 11394.829 9348.383 0.000085869
 11519.017 11307.447 9347.679 0.000086446
 11583.758 11226.181 9346.99 0.000086207
 11408.919 11150.506 9346.317 0.000087274
 11441.464 11079.936 9345.66 0.000087253
 11442.015 11014.033 9345.019 0.000086793
 11336.795 10952.427 9344.394 0.000087541
 11359.873 10894.761 9343.784 0.000088143
 11247.82 10840.744 9343.191 0.000088189
 11281.284 10790.083 9342.613 0.000088307
 11174.805 10742.539 9342.051 0.000089396
 11101.434 10698.723 9341.505 0.000089878
 11141.686 10657.711 9340.975 0.000089638
 11045.054 10618.237 9340.461 0.00009031
 11161.029 10581.096 9339.962 0.000089312
 11169.198 10546.131 9339.479 0.000088911
 10938.763 10513.21 9339.012 0.000091439
 11125.801 10482.2 9338.561 0.00008958
 10874.002 10453.878 9338.125 0.000091634
 10960.287 10426.371 9337.705 0.00009069
 10951.996 10400.463 9337.301 0.000090765
 10926.283 10376.997 9336.913 0.000091031
 11056.913 10354.044 9336.54 0.000089999
 10834.136 10332.462 9336.183 0.000091978
 10959.209 10312.18 9335.841 0.000090742
 10976.803 10293.143 9335.515 0.000090376
 10812.041 10275.296 9335.204 0.00009209
 10897.982 10258.596 9334.91 0.00009109
 10943.882 10242.997 9334.63 0.000090617
 10909.036 10228.463 9334.366 0.000091283
 10855.015 10214.963 9334.118 0.00009186
 10926.856 10202.467 9333.885 0.000091239
 10967.937 10190.953 9333.667 0.000090685
 11031.494 10180.398 9333.465 0.000090338
 10897.561 10170.791 9333.279 0.000091643
 11069.448 10162.118 9333.107 0.000089495
 10993.396 10154.373 9332.951 0.000090495
 11124.89 10147.552 9332.81 0.000089313
 11142.698 10141.658 9332.685 0.000089231
 11104.162 10136.697 9332.574 0.000089731
 11210.511 10132.68 9332.479 0.000088542
 11247.621 10129.624 9332.399 0.000088528
 11231.641 10127.551 9332.334 0.000088797
 11365.191 10126.489 9332.285 0.000087483
 11482.149 10126.471 9332.25 0.000086684
 11744.699 10127.545 9332.23 0.000084431
 11702.312 10129.756 9332.226 0.000084577
 11742.421 10133.168 9332.236 0.000084705
 11671.934 10137.85 9332.261 0.000085409
 11785.395 10143.888 9332.301 0.000084445
 11846.995 10151.376 9332.356 0.000084104
 11850.256 10160.428 9332.425 0.000083636
 11979.284 10171.18 9332.51 0.000082572
 11934.932 10183.785 9332.609 0.000083342
 12028.549 10198.424 9332.723 0.000082649
 12286.749 10215.31 9332.851 0.000080774
 12205.16 10234.699 9332.994 0.000081147
 12374.421 10256.885 9333.151 0.000080531
 12509.899 10282.218 9333.323 0.000079869
 12757.42 10311.128 9333.51 0.000077895
 12908.842 10344.117 9333.711 0.000076814
 13001.502 10381.801 9333.926 0.000076395
 13300.917 10424.925 9334.155 0.000074774
 13568.698 10474.424 9334.399 0.000073357
 13882.487 10531.464 9334.657 0.000071324
 14165.337 10597.566 9334.929 0.00007017
 14386.717 10674.853 9335.216 0.000068904
 14910.963 10766.553 9335.516 0.000066193
 15390.438 10878.001 9335.83 0.000063048
 15751.115 11018.647 9336.158 0.000061551
 16461.708 11205.433 9336.501 0.000060105
 16864.685 11467.659 9336.857 0.000058781
 17598.265 11852.424 9337.227 0.000056474
 18750.01 12428.339 9337.61 0.000052787
 19832.404 13283.053 9338.007 0.000049952
 21291.274 14509.998 9338.418 0.00004666
 22413.037 16182.812 9338.843 0.000044272
 24643.563 18319.843 9339.281 0.000040224
 27098.654 20845.822 9339.732 0.000036771
 29300.674 23568.529 9340.197 0.000033921
 31886.706 26212.625 9340.676 0.000031121
 33093.398 28519.688 9341.167 0.000030168
 35335.21 30387.807 9341.672 0.000028175
 37561.266 32017.505 9342.19 0.000026459
 39707.589 33881.869 9342.721 0.000025108
 41205.659 36454.701 9343.265 0.000024066
 42988.13 39957.351 9343.822 0.000023062
 45180.412 44264.52 9344.392 0.000021912
 47666.812 48999.643 9344.975 0.000020858
 49888.749 53652.848 9345.57 0.000019879
 52112.74 57531.167 9346.179 0.000019015
 53791.704 59771.151 9346.8 0.00001852
 55664.087 59639.515 9347.433 0.000017838
 56892.68 56924.417 9348.08 0.000017435
 56208.73 52046.035 9348.738 0.000017653
 54926.224 45813.237 9349.409 0.000018035
 51161.91 39078.077 9350.092 0.000019404
 46561.564 32572.114 9350.788 0.00002141
 41676.678 26852.227 9351.496 0.000023816
 37029.5 22223.064 9352.216 0.000026791
 33882.153 18728.634 9352.948 0.000029283
 29816.834 16237.528 9353.692 0.000033422
 26782.975 14542.108 9354.447 0.000037116
 24683.565 13426.458 9355.215 0.000040148
 22955.626 12704.869 9355.995 0.000043116
 22079.5 12237.034 9356.786 0.000045185
 20733.137 11927.106 9357.588 0.000047788
 19588.336 11715.312 9358.403 0.000050634
 18759.538 11566.927 9359.228 0.000052725
 17928.228 11463.197 9360.066 0.000055566
 17600.944 11394.725 9360.914 0.000056481
 17096.097 11357.988 9361.774 0.000058181
 16939.457 11354.223 9362.644 0.000058578
 16867.535 11388.591 9363.526 0.000058871
 16665.825 11479.316 9364.419 0.000059807
 16931.988 11648.767 9365.323 0.000058516
 17277.336 11936.311 9366.238 0.000057466
 17878.16 12400.21 9367.163 0.000055698
 19109.152 13096.259 9368.1 0.00005191
 20117.872 14079.345 9369.046 0.000049718
 21899.254 15383.918 9370.004 0.000045293
 24605.328 17006.638 9370.971 0.000040452
 28099.404 18884.812 9371.95 0.000035332
 30765.904 20903.254 9372.938 0.000032185
 32224.548 22927.302 9373.937 0.000030949
 33890.172 24903.125 9374.945 0.000029249
 35934.832 26898.331 9375.964 0.000027688
 38787.035 28945.276 9376.993 0.000025699
 42158.98 31004.461 9378.031 0.000023482
 44461.823 32942.932 9379.08 0.000022383
 46535.285 34511.777 9380.138 0.000021304
 47075.082 35427.58 9381.206 0.000021038
 45491.305 35648.66 9382.283 0.000021819
 43833.351 35402.33 9383.369 0.000022652
 42515.541 34896.21 9384.465 0.000023365
 42097.631 34150.012 9385.571 0.000023676
 41461.965 33073.991 9386.685 0.000024013
 40327.486 31552.372 9387.809 0.000024584
 38332.016 29455.886 9388.941 0.000025832
 34963.125 26775.179 9390.083 0.000028349
 30301.289 23744.815 9391.233 0.000032996
 25805.783 20730.564 9392.392 0.000038892
 21496.348 18035.223 9393.559 0.000046482
 18545.55 15821.436 9394.736 0.000053447
 16566.835 14129.37 9395.92 0.000060042
 15239.726 12913.971 9397.113 0.000065264
 14094.631 12084.402 9398.315 0.000070582
 13365.778 11536.722 9399.524 0.000074476
 12919.192 11178.559 9400.742 0.00007696
 12492.908 10939.578 9401.967 0.000079585
 12054.599 10772.453 9403.201 0.000082506
 11746.469 10648.411 9404.442 0.000084717
 11531.378 10551.111 9405.691 0.000085841
 11363.649 10471.598 9406.947 0.000087779
 11196.04 10404.867 9408.211 0.000089086
 11105.261 10347.955 9409.483 0.000089273
 10942.995 10298.916 9410.762 0.00009084
 10996.692 10256.374 9412.048 0.000090191
 10922.702 10219.256 9413.341 0.000090796
 10772.894 10186.733 9414.642 0.000092246
 10641.673 10158.135 9415.949 0.000093725
 10626.745 10132.911 9417.263 0.000093798
 10713.869 10110.607 9418.584 0.000092359
 10629.753 10090.849 9419.911 0.000093286
 10669.813 10073.325 9421.246 0.000093017
 10681.943 10057.772 9422.586 0.000093182
 10576.703 10043.963 9423.933 0.000093857
 10617.727 10031.711 9425.286 0.000093836
 10583.339 10020.855 9426.646 0.000093842
 10552.267 10011.253 9428.011 0.000094606
 10628.815 10002.788 9429.382 0.000093374
 10576.492 9995.354 9430.76 0.000093766
 10522.672 9988.863 9432.143 0.000094743
 10580.16 9983.235 9433.532 0.000093878
 10466.011 9978.401 9434.926 0.000095019
 10349.049 9974.302 9436.326 0.000095998
 10160.169 9970.885 9437.731 0.000097899
 10208.167 9968.104 9439.141 0.000097337
 10281.452 9965.918 9440.556 0.000096681
 10184.322 9964.291 9441.977 0.00009761
 10165.648 9963.191 9443.403 0.000097884
 10139.707 9962.591 9444.833 0.000097941
 10201.593 9962.465 9446.268 0.000097361
 10159.41 9962.794 9447.708 0.0000983
 10135.369 9963.556 9449.152 0.000097941
 10095.686 9964.736 9450.601 0.000098223
 10111.615 9966.32 9452.054 0.000097974
 10056.389 9968.295 9453.512 0.000098632
 10111.475 9970.65 9454.973 0.0000984
 10034.672 9973.376 9456.439 0.000098701
 9984.503 9976.466 9457.908 0.000100018
 9999.997 9979.914 9459.381 0.000099294
 10021.59 9983.714 9460.858 0.000099327
 9991.772 9987.863 9462.339 0.000099425
 9987.215 9992.36 9463.823 0.000099385
 10050.492 9997.201 9465.31 0.000098414
 10005.92 10002.387 9466.801 0.000099527
 9964.58 10007.919 9468.295 0.000100189
 10199.497 10013.798 9469.792 0.000097742
 10069.618 10020.027 9471.292 0.000098816
 10067.025 10026.609 9472.795 0.000098835
 10224.673 10033.549 9474.301 0.000097072
 10176.509 10040.853 9475.809 0.000097419
 10189.113 10048.526 9477.32 0.000097447
 10215.334 10056.576 9478.834 0.00009766
 10358.876 10065.013 9480.349 0.000095792
 10408.692 10073.843 9481.867 0.000095479
 10407.491 10083.079 9483.387 0.00009528
 10223.746 10092.73 9484.909 0.000097395
 10289.426 10102.812 9486.433 0.000096539
 10275.25 10113.335 9487.959 0.000096361
 10289.861 10124.315 9489.487 0.000096597
 10255.746 10135.767 9491.016 0.000097153
 10166.568 10147.712 9492.546 0.000098014
 10271.896 10160.164 9494.078 0.000096713
 10268.242 10173.145 9495.611 0.000096742
 10413.138 10186.679 9497.146 0.00009544
 10302.644 10200.786 9498.681 0.000096672
 10427.254 10215.493 9500.218 0.000095104
 10334.201 10230.825 9501.755 0.000096324
 10352.898 10246.815 9503.293 0.000095438
 10342.406 10263.491 9504.832 0.000096068
 10370.652 10280.887 9506.371 0.000096084
 10357.122 10299.039 9507.91 0.000096033
 10325.306 10317.988 9509.45 0.000096548
 10268.66 10337.773 9510.99 0.000096554
 10361.047 10358.441 9512.53 0.000096065
 10238.583 10380.041 9514.07 0.000097253
 10357.381 10403.639 9515.61 0.000096152
 10342.095 10427.706 9517.15 0.00009598
 10347.779 10452.912 9518.69 0.000096152
 10431.206 10479.339 9520.229 0.000095188
 10472.167 10506.476 9521.767 0.000095294
 10355.776 10534.928 9523.305 0.000095956
 10428.322 10565.708 9524.842 0.0000957
 10486.405 10597.57 9526.378 0.000094862
 10440.344 10631.422 9527.913 0.000095544
 10471.552 10666.059 9529.447 0.000094834
 10552.768 10703.988 9530.98 0.000094346
 10555.31 10743.76 9532.511 0.000093879
 10586.087 10785.673 9534.041 0.000093908
 10640.884 10828.855 9535.57 0.000093586
 10701.043 10874.932 9537.097 0.000092746
 10721.774 10923.068 9538.622 0.00009317
 10963.91 10974.093 9540.146 0.000090013
 10827.266 11027.614 9541.667 0.000091871
 11006.73 11084.402 9543.186 0.000089982
 11044.12 11144.717 9544.704 0.000089969
 11027.562 11208.868 9546.218 0.000089999
 11074.4 11277.196 9547.731 0.000089406
 11225.761 11350.069 9549.241 0.000088437
 11216.227 11427.905 9550.748 0.000088373
 11231.159 11511.173 9552.253 0.000088497
 11405.533 11600.409 9553.755 0.000086949
 11368.218 11696.192 9555.254 0.000087117
 11476.927 11799.193 9556.75 0.000086604
 11708.692 11910.165 9558.243 0.00008442
 11806.979 12029.99 9559.733 0.000083929
 11879.212 12159.627 9561.219 0.000083386
 11999.174 12300.205 9562.702 0.0000825
 12109.302 12453.014 9564.181 0.000081812
 12235.987 12619.556 9565.657 0.000081047
 12447.257 12801.547 9567.129 0.000079883
 12559.429 13001.001 9568.597 0.000079102
 12776.122 13220.303 9570.061 0.000077834
 12991.289 13462.199 9571.521 0.000076175
 13201.775 13729.979 9572.977 0.000075198
 13604.44 14027.557 9574.428 0.000073039
 13824.134 14359.71 9575.876 0.000071774
 14324.197 14732.114 9577.318 0.000069303
 14586.953 15151.927 9578.756 0.000067901
 15030.117 15628.258 9580.19 0.000065891
 15754.896 16173.547 9581.618 0.000062803
 16538.912 16805.662 9583.042 0.000059662
 17234.963 17552.928 9584.461 0.00005735
 18493.168 18462.535 9585.874 0.000052942
 19694.933 19614.223 9587.283 0.000049886
 21503.082 21141.033 9588.686 0.000045785
 23853.226 23253.791 9590.083 0.000041085
 26839.946 26266.121 9591.476 0.000036279
 30291.822 30603.919 9592.862 0.000032271
 35479.863 36794.878 9594.243 0.000028039
 42968.736 45420.397 9595.618 0.000023117
 52808.861 57039.445 9596.987 0.000018857
 65714.887 72057.604 9598.35 0.000015172
 81982.925 90577.37 9599.707 0.000012104
 103474.84 112206.998 9601.058 0.000009662
 129392.5 136001.391 9602.402 0.000007679
 150677.32 160852.579 9603.74 0.000006574
 166544.21 185997.569 9605.071 0.000005963
 183437.98 210740.253 9606.396 0.000005415
 204796.4 233892.192 9607.714 0.000004845
 233112.32 254353.488 9609.025 0.000004261
 256504.86 272062.362 9610.33 0.000003875
 275912.49 287608.628 9611.627 0.000003595
 292621.5 301150.327 9612.917 0.000003386
 304797.76 312070.724 9614.2 0.000003244
 311443.3 319526.809 9615.476 0.000003173
 311535.28 323213.935 9616.744 0.000003174
 309686.05 323060.478 9618.005 0.000003199
 301754.53 318040.131 9619.258 0.000003283
 290050.71 306131.985 9620.504 0.000003422
 283862.61 285767.766 9621.741 0.000003488
 275454.85 256961.208 9622.971 0.000003591
 266300.4 221682.829 9624.193 0.000003722
 236506.28 183563.06 9625.407 0.000004203
 181668.64 146625.745 9626.613 0.000005503
 123470.56 113884.408 9627.81 0.000008104
 85324.394 86907.957 9628.999 0.000011686
 61152.863 66034.002 9630.18 0.000016335
 46575.527 50741.305 9631.352 0.000021299
 36021.758 40038.983 9632.515 0.000027633
 29417.506 32794.977 9633.67 0.000033694
 25885.774 27966.647 9634.816 0.00003833
 23267.015 24722.402 9635.953 0.00004276
 21252.669 22471.183 9637.081 0.00004668
 19617.3 20829.992 9638.2 0.00005056
 18416.218 19567.173 9639.309 0.000054026
 17411.783 18549.334 9640.41 0.000057112
 16815.921 17700.782 9641.501 0.000058885
 16134.056 16977.798 9642.583 0.000061396
 15452.65 16352.667 9643.655 0.000064455
 15078.611 15807.365 9644.717 0.000065896
 14682.763 15327.995 9645.77 0.00006729
 14384.196 14904.269 9646.813 0.000068729
 14052.493 14527.794 9647.846 0.000070536
 13553.399 14191.773 9648.869 0.000073457
 13465.797 13890.587 9649.882 0.000073792
 13118.756 13619.597 9650.885 0.000075714
 12926.429 13374.872 9651.878 0.00007672
 12868.543 13153.122 9652.861 0.000076761
 12558.507 12951.586 9653.833 0.000079044
 12561.477 12767.878 9654.794 0.000079079
 12357.358 12599.958 9655.745 0.000080446
 12346.259 12446.058 9656.686 0.000080326
 12304.741 12304.702 9657.615 0.000081161
 12405.327 12174.556 9658.534 0.000079965
 12322.974 12054.481 9659.442 0.000080602
 12279.873 11943.466 9660.339 0.00008128
 12243.237 11840.65 9661.225 0.000081457
 12036.47 11745.25 9662.1 0.000082418
 11773.371 11656.58 9662.964 0.000084193
 11480.993 11574.043 9663.816 0.000086513
 11482.587 11497.1 9664.657 0.000086536
 11270.5 11425.271 9665.486 0.000088161
 11166.166 11358.12 9666.304 0.000089423
 11101.135 11295.279 9667.111 0.000089786
 10975.339 11236.4 9667.906 0.000090714
 10988.59 11181.172 9668.689 0.000090483
 10958.888 11129.316 9669.46 0.000090701
 10935.813 11080.584 9670.219 0.00009117
 10824.507 11034.75 9670.966 0.00009196
 10919.906 10991.605 9671.701 0.000090576
 10874.197 10950.968 9672.425 0.000091136
 10842.933 10912.67 9673.135 0.000091479
 10768.446 10876.556 9673.834 0.000092199
 10714.355 10842.483 9674.52 0.000092575
 10643.767 10810.333 9675.194 0.000093745
 10671.274 10779.988 9675.856 0.000093091
 10577.182 10751.344 9676.505 0.000094013
 10500.942 10724.302 9677.141 0.000095079
 10436.227 10698.783 9677.764 0.000095293
 10444.477 10674.704 9678.375 0.000095057
 10671.291 10651.997 9678.973 0.000092563
 10495.691 10630.599 9679.558 0.00009496
 10430.189 10610.454 9680.13 0.000095684
 10491.626 10591.512 9680.689 0.000094624
 10549.499 10573.726 9681.235 0.000094567
 10363.402 10557.063 9681.768 0.000096088
 10521.887 10541.489 9682.287 0.000094378
 10591.962 10526.978 9682.794 0.000093795
 10617.589 10513.508 9683.286 0.000093886
 10740.236 10501.066 9683.766 0.000092308
 10699.254 10489.643 9684.232 0.000092902
 10632.433 10479.236 9684.684 0.000093457
 10498.31 10469.85 9685.123 0.000095135
 10586.597 10461.5 9685.548 0.000093493
 10584.123 10454.202 9685.96 0.00009387
 10648.218 10447.987 9686.357 0.000093692
 10591.892 10442.895 9686.741 0.000093802
 10747.125 10438.978 9687.111 0.000092763
 10631.358 10436.3 9687.467 0.000093636
 10695.08 10434.939 9687.809 0.000092969
 10618.392 10434.998 9688.137 0.000094167
 10751.463 10436.595 9688.451 0.000092821
 10791.164 10439.88 9688.75 0.000092224
 10783.015 10445.03 9689.036 0.000092
 10795.087 10452.27 9689.307 0.000092245
 11039.846 10461.869 9689.563 0.000090031
 10980.636 10474.165 9689.805 0.000091041
 11219.979 10489.591 9690.033 0.000088817
 11117.805 10508.724 9690.247 0.000089936
 11322.305 10532.383 9690.445 0.000088043
 11506.79 10561.817 9690.629 0.000086491
 11617.313 10599.083 9690.799 0.000085833
 11860.458 10647.694 9690.954 0.000084015
 11911.399 10713.713 9691.094 0.000083525
 12181.673 10807.301 9691.219 0.000081816
 12473.057 10944.7 9691.329 0.000079767
 12784.107 11149.971 9691.425 0.000078105
 13239.327 11455.831 9691.505 0.000075189
 13610.281 11901.888 9691.571 0.000073494
 14217.273 12529.621 9691.621 0.000069947
 14923.698 13372.975 9691.656 0.000066966
 15859.395 14446.076 9691.677 0.000062948
 16772.114 15730.526 9691.682 0.00005936
 17652.183 17164.905 9691.672 0.00005624
 18938.142 18641.229 9691.646 0.000052529
 20325.253 20012.785 9691.606 0.000049157
 21055.316 21129.344 9691.55 0.000047345
 21649.268 21907.775 9691.479 0.000046226
 22163.75 22394.16 9691.392 0.000044743
 22531.218 22728.67 9691.29 0.000044295
 23068.477 23040.861 9691.172 0.000043134
 23678.548 23388.156 9691.039 0.000042114
 23960.707 23767.609 9690.89 0.000041515
 24464.589 24140.998 9690.726 0.000040711
 24605.221 24427.783 9690.546 0.000040524
 24713.315 24497.992 9690.35 0.000040121
 24454.9 24212.864 9690.139 0.000040687
 24084.98 23497.045 9689.912 0.00004136
 24109.51 22372.769 9689.669 0.000041182
 23213.068 20934.604 9689.41 0.000042776
 22205.852 19314.21 9689.136 0.000044884
 21109.74 17653.061 9688.846 0.000047118
 20251.122 16081.534 9688.54 0.000049012
 18864.107 14696.507 9688.217 0.000052951
 17701.39 13549.043 9687.879 0.000056347
 16364.857 12647.853 9687.526 0.000060785
 15543.639 11971.963 9687.156 0.000064469
 14935.332 11484.44 9686.77 0.000066895
 14274.058 11143.391 9686.368 0.000069813
 13698.035 10909.938 9685.95 0.000072736
 13361.537 10751.945 9685.515 0.00007462
 12938.869 10645.691 9685.065 0.00007581
 12771.04 10575.3 9684.599 0.000076519
 12513.912 10531.439 9684.116 0.000078843
 12441.1 10509.861 9683.617 0.00007846
 12405.732 10507.908 9683.102 0.000079507
 12298.213 10525.465 9682.571 0.000080276
 12332.067 10561.876 9682.024 0.000080563
 12458.864 10615.304 9681.46 0.000079096
 12623.644 10682.204 9680.88 0.00007804
 12911.327 10755.082 9680.284 0.000076152
 13015.915 10825.673 9679.672 0.000075711
 13285.517 10886.116 9679.043 0.000073893
 13495.815 10933.833 9678.398 0.000071975
 13670.059 10972.7 9677.736 0.000072825
 13727.177 11009.69 9677.058 0.000072482
 13786.102 11052.419 9676.364 0.000071846
 13884.137 11107.456 9675.653 0.000071682
 13611.527 11182.503 9674.926 0.000073259
 13598.452 11282.082 9674.183 0.000073198
 13611.812 11404.717 9673.423 0.000073129
 13525.513 11541.986 9672.646 0.000073638
 13688.224 11678.017 9671.854 0.000072558
 13599.047 11788.614 9671.045 0.000073036
 13348.93 11845.572 9670.219 0.00007471
 13208.937 11828.011 9669.377 0.00007501
 12794.23 11733.197 9668.518 0.000078049
 12415.993 11576.481 9667.643 0.000080316
 11974.187 11380.604 9666.752 0.000082856
 11503.626 11166.3 9665.844 0.000086335
 11216.731 10950.555 9664.919 0.000088505
 10901.044 10748.202 9663.978 0.000090854
 10719.507 10570.44 9663.021 0.000092618
 10404.266 10422.942 9662.047 0.000095794
 10230.49 10306.209 9661.057 0.00009715
 10118.094 10217.308 9660.05 0.000098681
 10050.904 10151.619 9659.027 0.00009902
 10081.396 10104.119 9657.987 0.000098812
 10119.235 10070.124 9656.931 0.000097688
 9885.343 10045.693 9655.858 0.000100792
 10019.866 10027.775 9654.769 0.000099663
 10024.494 10014.176 9653.663 0.000099897
 9936.741 10003.407 9652.541 0.000100262
 9906.652 9994.515 9651.402 0.000100207
 9919.305 9986.908 9650.248 0.000100109
 9880.594 9980.23 9649.076 0.000100922
 9885.226 9974.263 9647.888 0.00010027
 9946.429 9968.868 9646.684 0.000099871
 9918.605 9963.953 9645.464 0.000100131
 9858.522 9959.45 9644.227 0.000101202
 9953.968 9955.307 9642.973 0.000099953
 9956.011 9951.482 9641.703 0.000099903
 10081.319 9947.943 9640.417 0.000098594
 10169.171 9944.661 9639.115 0.000097769
 10230.923 9941.612 9637.796 0.00009697
 10314.966 9938.777 9636.461 0.000096482
 10321.73 9936.138 9635.11 0.000095942
 10046.564 9933.683 9633.742 0.000099266
 9881.209 9931.397 9632.359 0.000100218
 9825.048 9929.272 9630.958 0.000101361
 9784.034 9927.298 9629.542 0.000102329
 9713.637 9925.468 9628.11 0.000102262
 9640.716 9923.775 9626.661 0.000102785
 9570.255 9922.215 9625.196 0.000103946
 9602.505 9920.782 9623.715 0.000103271
 9538.296 9919.474 9622.218 0.000104788
 9534.109 9918.286 9620.705 0.000104786
 9517.715 9917.217 9619.176 0.000104974
 9571.311 9916.265 9617.631 0.000103861
 9427.393 9915.429 9616.07 0.000105993
 9451.099 9914.708 9614.492 0.000105912
 9420.5 9914.101 9612.899 0.000106226
 9470.511 9913.608 9611.29 0.000105348
 9419.789 9913.231 9609.665 0.000105591
 9340.042 9912.969 9608.024 0.000106657
 9460.292 9912.839 9606.367 0.000105165
 9434.85 9912.813 9604.695 0.000105407
 9333.756 9912.928 9603.007 0.000106999
 9364.17 9913.164 9601.303 0.000106209
 9380.001 9913.524 9599.583 0.000106195
 9510.16 9913.996 9597.847 0.000104986
 9407.985 9914.6 9596.096 0.000105833
 9440.756 9915.34 9594.33 0.000105484
 9371.853 9916.242 9592.547 0.00010691
 9435.932 9917.267 9590.749 0.000105991
 9479.513 9918.453 9588.936 0.000105247
 9508.606 9919.818 9587.107 0.000104511
 9379.824 9921.347 9585.263 0.000106194
 9537.488 9923.004 9583.403 0.000104185
 9368.514 9924.846 9581.529 0.000106741
 9517.19 9926.858 9579.638 0.000104985
 9467.466 9929.071 9577.733 0.000104922
 9488.659 9931.471 9575.812 0.00010504
 9481.954 9934.079 9573.876 0.000105104
 9403.889 9936.903 9571.925 0.000106478
 9355.62 9939.954 9569.959 0.000106679
 9446.049 9943.245 9567.977 0.000105486
 9411.909 9946.788 9565.981 0.000105879
 9442.59 9950.595 9563.97 0.000106136
 9417.789 9954.69 9561.944 0.000106289
 9492.129 9959.091 9559.903 0.000105208
 9452.442 9963.782 9557.847 0.00010537
 9369.444 9968.84 9555.776 0.000105911
 9472.462 9974.221 9553.691 0.000104525
 9392.581 9979.971 9551.591 0.000105892
 9392.48 9986.098 9549.476 0.000106397
 9397.447 9992.657 9547.347 0.000106124
 9351.449 9999.665 9545.203 0.000106421
 9361.042 10007.129 9543.045 0.00010661
 9188.322 10015.083 9540.872 0.000109026
 9305.181 10023.602 9538.685 0.000107038
 9354.606 10032.675 9536.484 0.000106369
 9301.619 10042.342 9534.268 0.000107113
 9291.971 10052.693 9532.039 0.000107303
 9376.931 10063.756 9529.795 0.00010635
 9382.402 10075.539 9527.537 0.000106246
 9473.56 10088.127 9525.265 0.000105348
 9425.606 10101.577 9522.979 0.000105484
 9524.122 10115.965 9520.679 0.000104345
 9413.375 10131.367 9518.365 0.000105703
 9522.314 10147.862 9516.037 0.000104421
 9536 10165.543 9513.696 0.00010446
 9554.905 10184.514 9511.341 0.000104217
 9623.359 10204.883 9508.972 0.000103439
 9691.36 10226.776 9506.59 0.000102633
 9636.417 10250.334 9504.195 0.000103285
 9667.54 10275.71 9501.786 0.000103066
 9509.919 10303.077 9499.363 0.000104908
 9550.189 10332.631 9496.927 0.000104545
 9547.207 10364.595 9494.479 0.000104593
 9674.839 10399.216 9492.016 0.000102865
 9760.742 10436.772 9489.541 0.000102127
 9824.6 10477.584 9487.053 0.000101195
 9903.132 10522.025 9484.552 0.000100446
 9921.783 10570.504 9482.038 0.000100234
 9884.52 10623.505 9479.511 0.000100666
 9917.908 10681.588 9476.971 0.000100446
 10103.275 10745.391 9474.419 0.000098296
 10061.086 10815.658 9471.854 0.000099216
 10332.408 10893.268 9469.277 0.000096275
 10175.24 10979.257 9466.687 0.000098443
 10351.191 11074.835 9464.084 0.000096579
 10404.704 11181.446 9461.47 0.00009586
 10542.36 11300.831 9458.843 0.000095078
 10766.175 11435.138 9456.204 0.000092115
 10769.002 11587 9453.553 0.000093177
 11243.993 11759.884 9450.89 0.000088315
 11354.14 11958.592 9448.214 0.00008778
 11626.318 12190.234 9445.527 0.000086167
 12188.764 12466.215 9442.829 0.000081237
 12641.821 12805.811 9440.118 0.000078577
 12993.611 13242.146 9437.396 0.000077059
 13617.033 13831.099 9434.662 0.000073059
 14313.144 14663.472 9431.917 0.000069569
 15684.414 15878.529 9429.161 0.00006333
 16732.902 17674.968 9426.393 0.000059667
 18414.61 20310.05 9423.614 0.000054038
 20121.988 24082.134 9420.823 0.000049517
 23127.339 29286.683 9418.022 0.000042992
 27544.778 36141.765 9415.21 0.000036153
 33914.145 44699.543 9412.386 0.000029416
 40515.888 54759.499 9409.552 0.000024705
 51967.714 65795.177 9406.707 0.000019209
 71812.917 76907.629 9403.852 0.000013927
 96221.205 86855.857 9400.986 0.000010366
 115269.79 94264.791 9398.109 0.000008654
 125285.36 98099.845 9395.222 0.000007991
 124712.72 98236.878 9392.325 0.000007962
 112677.4 95605.506 9389.418 0.000008703
 97879.669 91726.993 9386.5 0.000009973
 83246.906 88064.061 9383.572 0.000011825
 76392.058 85601.568 9380.635 0.000012912
 71444.446 84668.928 9377.687 0.000013862
 71651.117 84961.29 9374.73 0.000013721
 74385.354 85723.53 9371.763 0.000013293
 78323.915 86125.773 9368.786 0.0000126
 82485.757 85600.553 9365.8 0.000011928
 85257.686 83830.272 9362.804 0.000011576
 86005.067 80504.664 9359.8 0.000011408
 82037.951 75350.145 9356.785 0.00001192
 74315.537 68422.201 9353.762 0.000013161
 66452.054 60266.907 9350.73 0.000014989
 56218.614 51701.982 9347.689 0.00001778
 45878.864 43478.59 9344.638 0.000021697
 37244.738 36116.957 9341.579 0.000026729
 31046.988 29895.178 9338.512 0.000032057
 25671.869 24899.269 9335.436 0.000039042
 22051.098 21065.21 9332.351 0.000045101
 18655.954 18241.581 9329.258 0.000053347
 16481.04 16228.373 9326.156 0.000060519
 15305.348 14824.161 9323.047 0.000065012
 14257.596 13851.858 9319.929 0.000070091
 13456.383 13171.17 9316.804 0.000074221
 12856.357 12680.435 9313.67 0.000077383
 12306.051 12311.933 9310.529 0.00008113
 12025.672 12021.988 9307.379 0.000082989
 11863.009 11784.706 9304.223 0.000084135
 11433.601 11583.957 9301.059 0.000086967
 11257.758 11410.827 9297.887 0.000088484
 11186.047 11259.222 9294.708 0.00008902
 10929.395 11124.846 9291.522 0.000091285
 10822.142 11005.678 9288.329 0.000092141
 10719.042 10898.533 9285.128 0.000092901
 10671.78 10802.403 9281.921 0.000093489
 10648.67 10715.386 9278.707 0.000093209
 10510.181 10637.007 9275.486 0.000094073
 10442.984 10565.851 9272.259 0.0000947
 10317.019 10501.248 9269.025 0.000096314
 10322.33 10442.074 9265.785 0.000096311
 10277.477 10387.339 9262.539 0.000096333
 10234.114 10337.069 9259.286 0.00009519
 10185.512 10291.058 9256.027 0.00009662
 10127.373 10248.374 9252.763 0.000098473
 10196.345 10208.943 9249.492 0.000098179
 10159.148 10172.456 9246.216 0.000098154
 10104.797 10138.648 9242.934 0.000098765
 10064.297 10107.288 9239.646 0.000099217
 10011.276 10078.174 9236.353 0.000099768
 9929.01 10051.121 9233.055 0.000100352
 10094.122 10025.973 9229.751 0.000098389
 10010.625 10002.587 9226.443 0.000100099
 10027.013 9980.847 9223.129 0.000099855
 10047.162 9960.633 9219.81 0.000099354
 10237.627 9941.857 9216.487 0.000097529
 10233.937 9924.435 9213.159 0.000097209
 10122.759 9908.292 9209.826 0.000098914
 10251.822 9893.363 9206.489 0.000097553
 10243.92 9879.597 9203.147 0.000097648
 10062.757 9866.948 9199.802 0.000099295
 10287.568 9855.376 9196.452 0.0000967
 10122.365 9844.852 9193.098 0.000098315
 10190.384 9835.353 9189.74 0.000097586
 10064.85 9826.864 9186.378 0.000099353
 10053.201 9819.376 9183.012 0.000099818
 10160.602 9812.888 9179.643 0.000098266
 10163.93 9807.407 9176.271 0.00009821
 10175.776 9802.945 9172.895 0.00009902
 10086.338 9799.528 9169.515 0.000099233
 10189.172 9797.185 9166.133 0.000098726
 10152.507 9795.962 9162.748 0.000098833
 10405.534 9795.909 9159.359 0.000096104
 10516.576 9797.096 9155.968 0.000094937
 10446.513 9799.6 9152.574 0.000095661
 10402.686 9803.522 9149.178 0.000096331
 10496.947 9808.977 9145.779 0.000095406
 10530.926 9816.108 9142.377 0.000095649
 10683.069 9825.086 9138.974 0.000093988
 10728.696 9836.117 9135.568 0.000093671
 10791.719 9849.455 9132.16 0.000093078
 10972.962 9865.424 9128.75 0.000091469
 10987.644 9884.459 9125.339 0.000091124
 11131.341 9907.162 9121.926 0.000090321
 11419.69 9934.432 9118.511 0.000087424
 11464.845 9967.659 9115.094 0.000086947
 11660.31 10009.062 9111.677 0.000086084
 11792.602 10062.131 9108.258 0.000084786
 12082.358 10132.268 9104.838 0.000082963
 12447.04 10227.455 9101.417 0.000080505
 12773.846 10358.995 9097.995 0.000078199
 13133.745 10541.78 9094.572 0.000076122
 13399.9 10794.187 9091.149 0.000074767
 13951.135 11137.048 9087.725 0.000071711
 14536.598 11591.597 9084.301 0.000068771
 15106.209 12176.776 9080.876 0.000066209
 15556.116 12905.288 9077.451 0.000064312
 16424.112 13780.254 9074.026 0.000061292
 17394.131 14790.612 9070.601 0.000057672
 18260.346 15909.792 9067.176 0.000054696
 19124.395 17098.96 9063.752 0.000052294
 19893.895 18319.523 9060.328 0.00005025
 20776.607 19542.977 9056.904 0.000048037
 21962.487 20752.247 9053.481 0.000045524
 22691.66 21941.256 9050.058 0.000044019
 23482.157 23119.569 9046.637 0.00004262
 24463.565 24304.853 9043.216 0.000040963
 25289.786 25497.654 9039.797 0.000039663
 26751.611 26665.617 9036.378 0.000037147
 27446.719 27760.566 9032.961 0.000036385
 28290.12 28746.273 9029.545 0.000035479
 29417.08 29598.768 9026.131 0.000033812
 30184.166 30278.241 9022.719 0.000033051
 30956.748 30722.558 9019.308 0.000032199
 31510.438 30869.626 9015.899 0.000031643
 31786.305 30679.224 9012.492 0.000031543
 32431.748 30124.984 9009.087 0.000030749
 32129.549 29179.288 9005.684 0.000030973
 31951.936 27823.867 9002.284 0.000031232
 31205.071 26085.431 8998.886 0.000031961
 30368.976 24059.752 8995.491 0.000032853
 29107.468 21896.797 8992.098 0.000034295
 27183.911 19758.718 8988.708 0.000036606
 25157.469 17783.144 8985.321 0.000039668
 23710.494 16064.419 8981.937 0.000042067
 21833.764 14653.259 8978.556 0.000045842
 19959.916 13563.221 8975.179 0.000050254
 18529.961 12781.259 8971.805 0.000054057
 17937.156 12276.701 8968.434 0.00005554
 17224.463 12009.334 8965.067 0.000058056
 16930.821 11935.209 8961.703 0.000058848
 16760.255 12010.457 8958.343 0.00005913
 16674.846 12192.062 8954.988 0.000059752
 16777.361 12437.853 8951.636 0.000059778
 17149.317 12706.871 8948.289 0.000058142
 17002.61 12963.334 8944.945 0.000058836
 16995.309 13184.978 8941.606 0.000058897
 17079.989 13371.04 8938.272 0.000058361
 16927.055 13542.523 8934.942 0.000058972
 17029.374 13733.741 8931.617 0.000058819
 17243.269 13979.866 8928.297 0.000058217
 17825.154 14304.049 8924.982 0.000056169
 18203.695 14710.658 8921.672 0.000055143
 18870.975 15186.484 8918.367 0.000052675
 19421.019 15709.702 8915.067 0.000051525
 20455.528 16257.388 8911.773 0.000048805
 21715.185 16800.941 8908.484 0.000045938
 22478.819 17296.053 8905.201 0.000044302
 22878.426 17684.109 8901.924 0.000043607
 23478.523 17907.388 8898.652 0.000042406
 24258.253 17921.158 8895.387 0.000041187
 25082.39 17697.416 8892.127 0.00003987
 25413.183 17230.438 8888.874 0.000039421
 25177.203 16544.307 8885.627 0.000039614
 24315.111 15694.413 8882.386 0.000040967
 21492.402 14758.402 8879.152 0.000046367
 18298.116 13817.169 8875.925 0.000054714
 16425.365 12936.65 8872.704 0.000060807
 14783.143 12160.374 8869.49 0.000067413
 13748.773 11509.799 8866.283 0.00007231
 12601.977 10988.606 8863.083 0.000079196
 12112.519 10587.51 8859.891 0.000082338
 11650.841 10289.541 8856.705 0.000085676
 11334.754 10074.497 8853.527 0.000088339
 10933.206 9922.367 8850.357 0.000090816
 10743.692 9815.654 8847.194 0.000092864
 10483.807 9740.358 8844.039 0.000095244
 10425.168 9686.157 8840.891 0.000092382
 10255.967 9645.866 8837.752 0.000096152
 10200.919 9614.773 8834.621 0.00009696
 10188.951 9589.899 8831.497 0.000097046
 10103.889 9569.42 8828.382 0.000097425
 10038.632 9552.219 8825.276 0.000099021
 10051.79 9537.57 8822.178 0.000098879
 10132.267 9525.059 8819.088 0.000097757
 9991.649 9514.379 8816.007 0.000099401
 9949.12 9505.17 8812.935 0.000099649
 9998.328 9497.471 8809.872 0.000099352
 10022.009 9491.029 8806.817 0.000099454
 10034.185 9485.707 8803.772 0.00009946
 10121.351 9481.444 8800.736 0.000098324
 10109.417 9478.138 8797.71 0.000098342
 10005.917 9475.668 8794.692 0.000099567
 10078.924 9474.017 8791.685 0.000099266
 10019.356 9473.216 8788.686 0.000099619
 10016.773 9473.141 8785.698 0.000099729
 10177.804 9473.724 8782.719 0.000097824
 10058.342 9475.061 8779.751 0.00009926
 10081.583 9476.952 8776.792 0.000099123
 10062.991 9479.485 8773.843 0.000099369
 10047.515 9482.66 8770.905 0.000098944
 10018.059 9486.464 8767.977 0.00009978
 9931.64 9490.942 8765.059 0.000100237
 9989.672 9496.064 8762.152 0.000099524
 9882.299 9501.721 8759.255 0.000101057
 10003.055 9508.069 8756.369 0.000099369
 10086.554 9515.034 8753.494 0.00009876
 9873.267 9522.625 8750.63 0.000101179
 9972.626 9530.852 8747.777 0.000099644
 9919.485 9539.725 8744.934 0.0001007
 9877.397 9549.259 8742.104 0.00010099
 9988.233 9559.47 8739.284 0.000099798
 10013.758 9570.377 8736.476 0.000097492
 9990.331 9582 8733.679 0.000098198
 10130.788 9594.362 8730.893 0.000097101
 10028.649 9607.489 8728.12 0.000097008
 10095.427 9621.637 8725.358 0.000096995
 10046.685 9636.381 8722.608 0.000096727
 10107.449 9651.981 8719.87 0.000097488
 10278.139 9668.708 8717.144 0.000095875
 10239.899 9686.136 8714.43 0.00009655
 10309.541 9704.537 8711.728 0.000096029
 10341.493 9724.172 8709.039 0.000095987
 10305.759 9744.668 8706.362 0.000096529
 10212.046 9766.289 8703.697 0.000097522
 10196.115 9789.092 8701.045 0.000097221
 10296.522 9813.383 8698.406 0.000096295
 10249.091 9838.988 8695.779 0.000097058
 10348.563 9865.743 8693.165 0.000095996
 10251.383 9894.421 8690.565 0.00009747
 10320.821 9924.408 8687.977 0.000096522
 10500.273 9955.835 8685.402 0.000094653
 10346.617 9989.466 8682.84 0.000096477
 10453.99 10024.504 8680.292 0.000095103
 10590.593 10061.948 8677.757 0.000093862
 10553.918 10101.075 8675.235 0.000094458
 10711.914 10142.45 8672.727 0.000092765
 10811.731 10186.234 8670.233 0.000091825
 10808.464 10232.593 8667.752 0.000092426
 10846.012 10281.709 8665.285 0.000091243
 10964.957 10333.756 8662.832 0.000090829
 10971.076 10388.976 8660.392 0.000090211
 11046.08 10447.665 8657.967 0.000090069
 11066.586 10510.043 8655.556 0.000090004
 11102.177 10576.417 8653.159 0.000089327
 11085.149 10647.074 8650.776 0.000090148
 11193.957 10722.433 8648.407 0.000089207
 11278.91 10802.889 8646.053 0.000088641
 11281.568 10888.883 8643.713 0.000088259
 11391.523 10980.879 8641.388 0.000087597
 11551.192 11079.358 8639.077 0.000085773
 11406.647 11185.188 8636.782 0.000087488
 11592.371 11298.947 8634.5 0.000086253
 11690.151 11421.404 8632.234 0.000085155
 11839.719 11553.486 8629.983 0.000084463
 12033.424 11696.13 8627.746 0.00008306
 12116.2 11850.667 8625.525 0.000082493
 12252.473 12018.329 8623.319 0.000081582
 12631.618 12200.634 8621.128 0.000078874
 12761.173 12399.286 8618.952 0.000078214
 12894.323 12616.446 8616.791 0.000077817
 13281.306 12854.512 8614.646 0.000074492
 13421.899 13116.268 8612.517 0.000074282
 13859.8 13405.194 8610.403 0.000071725
 14323.557 13725.577 8608.304 0.000069406
 14550.006 14083.01 8606.221 0.000068723
 15067.841 14485.303 8604.154 0.000065975
 15697.671 14943.807 8602.103 0.000063572
 16627.616 15475.8 8600.068 0.000059539
 17463.578 16108.35 8598.048 0.00005701
 18006.745 16884.162 8596.045 0.000055334
 19205.853 17868.999 8594.057 0.000051654
 20482.737 19161.145 8592.086 0.000048717
 22251.779 20900.917 8590.131 0.000044745
 24122.17 23278.878 8588.192 0.000041415
 26279.412 26536.238 8586.269 0.000037946
 29554.098 30955.677 8584.363 0.000033799
 34071.561 36840.644 8582.473 0.000029218
 39735.662 44475.306 8580.599 0.000025023
 46781.637 54073.027 8578.742 0.000021201
 55425.754 65722.45 8576.902 0.000017977
 71171.444 79333.28 8575.078 0.000014097
 92080.921 94586.848 8573.271 0.000010799
 113680.29 110919.634 8571.481 0.00000879
 134447.37 127565.028 8569.707 0.000007436
 149403.44 143701.296 8567.951 0.000006674
 162899.18 158681.197 8566.211 0.000006114
 171326.98 172268.475 8564.488 0.000005793
 177876.13 184760.19 8562.782 0.00000559
 183957 196916.156 8561.093 0.000005417
 192161.21 209706.641 8559.421 0.000005181
 204490.75 223978.102 8557.767 0.00000488
 217851.91 240150.675 8556.129 0.000004563
 230408.62 258071.651 8554.509 0.000004303
 241141.79 277066.204 8552.906 0.000004107
 254991.76 296094.927 8551.321 0.0000039
 276258.71 313842.898 8549.753 0.0000036
 304477.17 328759.355 8548.202 0.000003268
 331035.24 339114.896 8546.668 0.000003
 348001.51 343269.009 8545.153 0.00000285
 355218.24 340073.516 8543.654 0.000002808
 350915.86 329202.842 8542.174 0.000002849
 329483.02 311168.53 8540.711 0.00000302
 302964.01 287124.921 8539.265 0.000003297
 275316.7 258612.286 8537.837 0.000003619
 243486.81 227380.782 8536.427 0.000004105
 203956.11 195259.509 8535.035 0.000004877
 164582.63 164012.457 8533.661 0.000006019
 135003.07 135118.29 8532.304 0.000007309
 110758.38 109598.947 8530.966 0.000008983
 85592.351 87952.218 8529.645 0.000011628
 64193.358 70244.885 8528.342 0.00001551
 49381.356 56225.372 8527.057 0.000020196
 41608.399 45445.553 8525.79 0.000023968
 35323.264 37360.806 8524.542 0.000028211
 29984.668 31418.237 8523.311 0.000033336
 25956.715 27106.705 8522.098 0.000038304
 23333.558 23990.21 8520.904 0.000042858
 21687.955 21721.251 8519.727 0.000046028
 20466.272 20038.812 8518.569 0.000048704
 18896.693 18755.981 8517.429 0.000052658
 18019.21 17744.395 8516.308 0.000055054
 17074.036 16919.627 8515.204 0.000058207
 16409.527 16227.105 8514.119 0.000060693
 16009.93 15632.026 8513.052 0.000062043
 15391.128 15111.802 8512.004 0.000064575
 14986.819 14651.562 8510.974 0.000066477
 14524.149 14241.003 8509.962 0.000068311
 14366.712 13872.503 8508.968 0.00006922
 13990.262 13540.175 8507.993 0.000071177
 13782.913 13239.341 8507.037 0.000072153
 13473.198 12966.155 8506.099 0.000073718
 13285.287 12717.31 8505.179 0.000075387
 13159.1 12490.045 8504.278 0.000075597
 13113.94 12281.984 8503.395 0.000075751
 12738.223 12091.089 8502.531 0.000078126
 12548.694 11915.553 8501.686 0.000079213
 12420.957 11753.834 8500.858 0.000079978
 12382.216 11604.601 8500.05 0.000080247
 12358.596 11466.662 8499.26 0.00008023
 12081.262 11338.967 8498.488 0.000082516
 11980.543 11220.608 8497.736 0.000083044
 12074.891 11110.79 8497.001 0.000081959
 11916.617 11008.782 8496.286 0.000083363
 11867.695 10913.958 8495.589 0.000083994
 11685.153 10825.759 8494.91 0.000085084
 11585.864 10743.694 8494.25 0.000086176
 11432.408 10667.31 8493.609 0.000087465
 11620.938 10596.218 8492.987 0.000085358
 11446.86 10530.082 8492.383 0.000086917
 11490.554 10468.595 8491.797 0.000086294
 11466.97 10411.479 8491.231 0.000086818
 11326.614 10358.507 8490.683 0.000087834
 11319.058 10309.481 8490.153 0.000087736
 11425.014 10264.224 8489.642 0.000086624
 11326.792 10222.591 8489.15 0.000087797
 11471.99 10184.468 8488.677 0.000086419
 11402.044 10149.772 8488.222 0.000086902
 11320.815 10118.435 8487.786 0.000088375
 11467.508 10090.426 8487.368 0.000086711
 11512.388 10065.749 8486.969 0.00008617
 11470.236 10044.437 8486.588 0.000087263
 11471.383 10026.553 8486.226 0.000086848
 11658.214 10012.218 8485.883 0.000085493
 11671.009 10001.611 8485.558 0.000085284
 11800.047 9994.989 8485.252 0.000084475
 11726.076 9992.734 8484.965 0.000085229
 11896.277 9995.433 8484.696 0.000083267
 11878.816 10003.989 8484.445 0.000083872
 12054.375 10019.798 8484.213 0.00008241
 12123.753 10045.053 8484 0.000081988
 12382.836 10083.13 8483.804 0.000080339
 12557.16 10139.087 8483.628 0.000079072
 12757.92 10220.212 8483.47 0.000077515
 12981.13 10336.678 8483.33 0.000076536
 13175.9 10501.877 8483.209 0.000075463
 13627.067 10732.563 8483.106 0.000072611
 13757.006 11048.326 8483.022 0.00007141
 14060.328 11470.662 8482.956 0.000069483
 14878.691 12020.901 8482.908 0.000066236
 15389.144 12717.485 8482.878 0.000063729
 16147.664 13573.077 8482.867 0.000060349
 17042.267 14590.84 8482.874 0.000057696
 17999.433 15760.918 8482.9 0.000054786
 19281.654 17057.854 8482.943 0.000051159
 20406.925 18442.733 8483.005 0.000047767
 21630.123 19868.548 8483.085 0.00004511
 22665.367 21289.104 8483.183 0.000043114
 23921.766 22664.607 8483.299 0.000041415
 24912.442 23965.324 8483.434 0.000039743
 26051.167 25176.555 8483.586 0.000037926
 26878.37 26302.566 8483.756 0.000036698
 27618.494 27358.246 8483.945 0.00003595
 28827.537 28353.582 8484.151 0.000034442
 30088.029 29285.618 8484.375 0.00003281
 30565.973 30142.856 8484.618 0.000032427
 31338.181 30911.166 8484.878 0.000031726
 32001.14 31574.136 8485.155 0.000031046
 32703.023 32102.817 8485.451 0.000030362
 33056.16 32447.087 8485.764 0.000030057
 33078.14 32540.924 8486.095 0.000029952
 33461.575 32312.378 8486.444 0.000029505
 33693.054 31701.198 8486.81 0.000029438
 33685.147 30680.595 8487.194 0.000029558
 33782.467 29269.746 8487.596 0.000029197
 33008.295 27527.883 8488.015 0.000029986
 32326.801 25540.831 8488.451 0.000030547
 31575.737 23413.021 8488.905 0.00003148
 29666.724 21258.137 8489.376 0.000033431
 27408.529 19186.546 8489.864 0.000036072
 25645.649 17286.589 8490.37 0.000038593
 23789.347 15616.148 8490.893 0.000041744
 22028.678 14201.766 8491.433 0.000045156
 20005.294 13044.219 8491.991 0.000049596
 18186.651 12125.632 8492.565 0.000054652
 17188.731 11416.36 8493.157 0.000057874
 16351.14 10881.321 8493.765 0.000060879
 15738.298 10484.914 8494.39 0.000062566
 14591.109 10194.338 8495.033 0.000068084
 13940.844 9981.628 8495.692 0.000071007
 13512.625 9824.479 8496.368 0.0000732
 13108.676 9706.073 8497.06 0.000075813
 12787.784 9614.297 8497.77 0.000077621
 12356.099 9540.799 8498.495 0.000080365
 12220.14 9480.019 8499.238 0.000081165
 11988.173 9428.338 8499.997 0.000082958
 11755.943 9383.42 8500.772 0.000084266
 11589.941 9343.745 8501.564 0.000085468
 11425.45 9308.302 8502.372 0.000086671
 11093.123 9276.389 8503.196 0.0000895
 11086.576 9247.484 8504.037 0.000089275
 10843.639 9221.19 8504.893 0.000091032
 10813.643 9197.186 8505.766 0.000091708
 10687.1 9175.209 8506.654 0.000092326
 10596.885 9155.033 8507.559 0.000093773
 10530.556 9136.468 8508.48 0.000093713
 10489.625 9119.35 8509.416 0.0000942
 10414.586 9103.535 8510.368 0.000095251
 10231.669 9088.899 8511.336 0.000097274
 10129.71 9075.333 8512.319 0.000097577
 10186.029 9062.742 8513.318 0.000096923
 10012.489 9051.042 8514.332 0.000099029
 10001.672 9040.157 8515.362 0.000099284
 9890.289 9030.023 8516.407 0.000100186
 9859.669 9020.579 8517.468 0.000100793
 9883.347 9011.774 8518.543 0.000100533
 9833.421 9003.562 8519.634 0.000100382
 9887.635 8995.899 8520.74 0.000100341
 9793.75 8988.749 8521.86 0.000101651
 9810.847 8982.077 8522.996 0.00010078
 9755.41 8975.854 8524.146 0.000101689
 9691.881 8970.051 8525.311 0.000102272
 9797.756 8964.643 8526.491 0.00010126
 9629.194 8959.615 8527.685 0.000102766
 9558.932 8954.936 8528.894 0.000103768
 9732.836 8950.589 8530.118 0.00010153
 9517.803 8946.035 8531.355 0.000104685
 9590.068 8942.307 8532.607 0.000103406
 9650.853 8938.887 8533.873 0.000102644
 9590.884 8935.732 8535.154 0.000103769
 9714.759 8932.316 8536.448 0.000101741
 9528.541 8929.099 8537.756 0.000104279
 9503.108 8926.707 8539.078 0.000104067
 9362.012 8924.561 8540.414 0.000106155
 9332.648 8922.101 8541.764 0.00010635
 9389.001 8920.395 8543.127 0.000105766
 9449.419 8918.891 8544.503 0.000105239
 9265.704 8916.572 8545.893 0.000107232
 9239.589 8915.488 8547.297 0.000108
 9217.38 8914.129 8548.714 0.000107629
 9172.791 8913.449 8550.143 0.00010881
 9188.092 8912.958 8551.586 0.000108028
 9139.973 8912.133 8553.042 0.000108577
 9202.907 8911.421 8554.511 0.00010741
 9086.673 8911.034 8555.993 0.000108973
 9143.231 8911.274 8557.487 0.000107981
 9013.871 8910.695 8558.994 0.000110368
 9058.923 8911.301 8560.514 0.000109328
 9026.821 8912.087 8562.046 0.000109716
 8908.674 8913.054 8563.59 0.000111747
 8963.984 8914.203 8565.147 0.000110829
 9021.741 8915.535 8566.715 0.00010988
 8809.668 8917.052 8568.296 0.000113207
 8864.243 8918.756 8569.889 0.000111889
 8893.084 8920.65 8571.494 0.000111696
 8821.994 8922.736 8573.11 0.000112437
 8882.242 8925.019 8574.738 0.000111288
 8709.046 8927.501 8576.378 0.000114319
 8846.522 8930.19 8578.029 0.000112049
 8817.377 8933.089 8579.692 0.000111869
 8782.747 8936.205 8581.365 0.000112497
 8832.541 8939.544 8583.05 0.000112445
 8779.879 8943.115 8584.746 0.000112952
 8651.142 8946.924 8586.454 0.000114791
 8783.296 8950.982 8588.171 0.000112643
 8807.992 8955.298 8589.9 0.000112641
 8796.105 8959.882 8591.64 0.00011275
 8797.543 8964.749 8593.39 0.00011295
 8806.853 8969.91 8595.15 0.000111998
 8750.097 8975.38 8596.921 0.000113296
 8882.743 8981.175 8598.702 0.000111303
 8704.378 8987.313 8600.493 0.000113966
 8864.157 8993.812 8602.294 0.000111433
 8809.631 9000.695 8604.105 0.00011246
 8812.158 9007.982 8605.926 0.000112117
 8716.083 9015.703 8607.757 0.000113703
 8716.976 9023.881 8609.597 0.000114112
 8732.404 9032.549 8611.447 0.000113537
 8800.498 9041.743 8613.307 0.0001123
 8848.541 9051.497 8615.175 0.000112153
 8718.93 9061.855 8617.053 0.000114061
 8804.802 9072.862 8618.94 0.000112716
 8750.847 9084.57 8620.836 0.00011346
 8763.351 9097.033 8622.74 0.000113223
 8683.175 9110.319 8624.654 0.000114475
 8799.809 9124.493 8626.576 0.000112649
 8778.966 9139.637 8628.506 0.000112621
 8840.529 9155.84 8630.445 0.000111906
 8828.842 9173.199 8632.392 0.000111785
 8761.545 9191.831 8634.348 0.000112923
 8823.505 9211.855 8636.311 0.000112392
 8828.527 9233.423 8638.283 0.000112051
 8820.874 9256.691 8640.262 0.000112456
 8851.63 9281.851 8642.249 0.000112482
 8815.342 9309.111 8644.244 0.000112367
 8877.513 9338.723 8646.246 0.000111839
 8962.63 9370.963 8648.256 0.000110979
 9029.938 9406.17 8650.272 0.000109735
 8988.157 9444.726 8652.296 0.0001109
 9102.351 9487.101 8654.327 0.000109014
 9036.516 9533.882 8656.365 0.00011
 9234.925 9585.796 8658.41 0.000106818
 9225.466 9643.853 8660.461 0.000107102
 9197.721 9709.447 8662.519 0.000107829
 9469.618 9784.705 8664.584 0.000104369
 9483.974 9872.833 8666.655 0.000104507
 9602.957 9978.88 8668.732 0.000102955
 9749.25 10110.595 8670.815 0.000101789
 9912.083 10279.877 8672.904 0.000100182
 10295.043 10504.133 8674.999 0.000095749
 10681.33 10808.022 8677.099 0.000092423
 11096.859 11225.056 8679.206 0.00008878
 11230.49 11797.852 8681.317 0.00008797
 11808.166 12577.749 8683.435 0.00008363
 12679.473 13621.635 8685.557 0.000078171
 13573.254 14988.184 8687.685 0.000071728
 14630.701 16728.828 8689.817 0.0000666
 15616.763 18880.215 8691.955 0.000062685
 17288.948 21452.976 8694.097 0.000056621
 19828.035 24424.965 8696.244 0.000049796
 22854.785 27727.77 8698.395 0.000042887
 26298.34 31241.772 8700.551 0.000037699
 29906.624 34792.599 8702.711 0.000032861
 34616.019 38157.922 8704.876 0.000028429
 40534.829 41110.821 8707.044 0.000024361
 45771.681 43477.73 8709.216 0.000021596
 48872.491 45184.603 8711.392 0.000020166
 50152.117 46241.77 8713.572 0.000019689
 49418.941 46689.729 8715.755 0.000020017
 47574.061 46555.618 8717.942 0.000020793
 44421.604 45867.368 8720.132 0.000022257
 42199.879 44708.254 8722.325 0.000023418
 39838.692 43239.286 8724.521 0.000024818
 37078.271 41664.704 8726.721 0.000026785
 35398.844 40161.766 8728.923 0.000027876
 33976.613 38827.054 8731.127 0.000029084
 33377.27 37662 8733.335 0.000029594
 33147.442 36572.291 8735.544 0.000029915
 33514.914 35401.513 8737.756 0.000029528
 34461.35 33982.133 8739.971 0.000028771
 35455.406 32208.336 8742.187 0.000027939
 36211.397 30080.486 8744.405 0.000027271
 35885.637 27694.559 8746.625 0.000027495
 32874.738 25188.941 8748.847 0.000030152
 27811.392 22704.308 8751.07 0.000035487
 22834.185 20356.748 8753.295 0.000043299
 19030.421 18231.229 8755.521 0.000052027
 16095.47 16379.815 8757.748 0.000061501
 13497.549 14825.598 8759.977 0.000073411
 11915.467 13565.642 8762.206 0.000083298
 11263.556 12575.633 8764.436 0.000088196
 10772.244 11819.617 8766.667 0.000092316
 10407.614 11255.466 8768.898 0.000095017
 10119.041 10841.39 8771.13 0.00009798
 9849.473 10539.537 8773.362 0.000100327
 9767.048 10318.892 8775.594 0.000101622
 9642.19 10155.272 8777.827 0.000102657
 9495.53 10030.958 8780.059 0.000104686
 9413.596 9933.499 8782.291 0.000105328
 9230.397 9854.577 8784.523 0.000107653
 9256.005 9788.761 8786.755 0.000107337
 9299.812 9732.502 8788.985 0.000106664
 9174.549 9683.566 8791.216 0.000108135
 9060.735 9640.465 8793.445 0.000109636
 9137.971 9602.199 8795.674 0.000107751
 9076.986 9568.021 8797.901 0.000108922
 8855.283 9537.397 8800.127 0.000111981
 9047.237 9509.891 8802.352 0.000109298
 8818.513 9485.149 8804.576 0.000112246
 8770.066 9462.866 8806.798 0.000113277
 8850.252 9442.793 8809.018 0.000111841
 8847.964 9424.718 8811.237 0.000111694
 8821.807 9408.441 8813.453 0.000112468
 8726.935 9393.807 8815.668 0.000113596
 8784.695 9380.673 8817.881 0.000113061
 8834.051 9368.922 8820.091 0.000112133
 8831.557 9358.438 8822.298 0.000112285
 8796.287 9349.134 8824.504 0.000112816
 8832.091 9340.93 8826.706 0.000111961
 8863.37 9333.759 8828.906 0.000111595
 8855.277 9327.559 8831.103 0.000111885
 8916.425 9322.281 8833.297 0.000110776
 8751.453 9317.89 8835.488 0.000113378
 8767.994 9314.338 8837.675 0.000113102
 8880.468 9311.619 8839.86 0.000111649
 8647.201 9309.694 8842.04 0.000115661
 8863.301 9308.582 8844.217 0.000111752
 8764.23 9308.211 8846.39 0.000113344
 8812.333 9308.694 8848.56 0.000112392
 8829.615 9310.008 8850.725 0.000112192
 8889.126 9312.148 8852.887 0.000111669
 8861.002 9315.183 8855.044 0.000112072
 8998.545 9319.118 8857.197 0.000110159
 9019.373 9324.094 8859.345 0.000110074
 8964.775 9330.204 8861.489 0.000111111
 9036.26 9337.652 8863.628 0.000109675
 8979.067 9346.702 8865.762 0.000110575
 9074.391 9357.795 8867.891 0.000109574
 9157.573 9371.504 8870.016 0.000108322
 9114.167 9388.959 8872.135 0.000108658
 9097.935 9411.498 8874.249 0.000109151
 9236.925 9441.089 8876.357 0.000107681
 9378.604 9480.487 8878.46 0.000105648
 9357.091 9533.155 8880.557 0.000106321
 9435.852 9603.452 8882.649 0.000104889
 9559.927 9696.355 8884.735 0.000103752
 9647.253 9817.343 8886.814 0.00010304
 9945.116 9971.828 8888.888 0.000099674
 10085.767 10164.426 8890.956 0.000098371
 10250.989 10398.251 8893.017 0.000096896
 10456.153 10673.924 8895.071 0.000094672
 10810.018 10988.867 8897.12 0.000091462
 11219.701 11336.306 8899.161 0.000088953
 11334.935 11705.428 8901.196 0.000087722
 11783.503 12081.86 8903.224 0.000084076
 11969.019 12449.575 8905.245 0.000082875
 12380.809 12793.406 8907.258 0.000080314
 12772.391 13101.86 8909.265 0.000077524
 12943.255 13368.714 8911.264 0.00007668
 12996.759 13595.119 8913.256 0.000076512
 13175.856 13790.443 8915.24 0.000075459
 13301.924 13971.314 8917.217 0.000074526
 13392.201 14157.016 8919.186 0.000074207
 13495.867 14362.971 8921.147 0.000073644
 13576.7 14594.339 8923.1 0.000073126
 13969.147 14843.319 8925.045 0.000070943
 14239.842 15090.249 8926.982 0.000069618
 14521.445 15306.995 8928.911 0.000068419
 14818.711 15461.906 8930.831 0.00006706
 15102.259 15524.991 8932.743 0.000065643
 15466.691 15473.686 8934.646 0.000064248
 15703.115 15299.679 8936.54 0.000063198
 15849.268 15012.463 8938.426 0.00006267
 15805.541 14636.985 8940.302 0.000062653
 15757.955 14207.441 8942.17 0.000062716
 15505.467 13760.536 8944.029 0.000064155
 15254.104 13331.328 8945.878 0.000065063
 14970.439 12951.202 8947.718 0.000066088
 14755.181 12647.29 8949.549 0.000067231
 14734.817 12441.374 8951.37 0.000067523
 14611.491 12348.66 8953.182 0.000067899
 14620.129 12376.975 8954.983 0.000068131
 14742.412 12526.214 8956.776 0.00006737
 15157.456 12788.433 8958.558 0.000065487
 15726.062 13148.388 8960.33 0.000063172
 16791.222 13583.987 8962.092 0.000059136
 18141.2 14067.919 8963.844 0.000054792
 19029.019 14570.608 8965.586 0.000052225
 19904.569 15063.489 8967.317 0.000049921
 20709.289 15522.117 8969.038 0.000047994
 21734.745 15928.523 8970.748 0.000045776
 22320.573 16273.291 8972.448 0.00004451
 22800.748 16556.028 8974.137 0.000043665
 23213.974 16784.347 8975.815 0.0000427
 23681.144 16969.001 8977.482 0.000041941
 23929.928 17119.891 8979.138 0.000041429
 23930.923 17243.305 8980.783 0.000041467
 23790.076 17342.487 8982.417 0.000041731
 23422.246 17417.359 8984.04 0.000042317
 22932.912 17463.529 8985.651 0.000043328
 22297.872 17471.817 8987.251 0.000044514
 21656.321 17428.251 8988.839 0.000045926
 21583.298 17316.755 8990.416 0.000045948
 21327.924 17121.709 8991.981 0.000046599
 21081.554 16829.571 8993.534 0.000047111
 20972.417 16432.544 8995.075 0.00004734
 20507.244 15932.322 8996.605 0.000048286
 20112.589 15343.343 8998.122 0.000049434
 19314.624 14691.814 8999.628 0.000051165
 17950.871 14011.292 9001.121 0.000055247
 16270.308 13336.089 9002.602 0.000060888
 14602.067 12695.404 9004.071 0.000067795
 13258.511 12111.121 9005.527 0.000074889
 12372.756 11596.862 9006.971 0.00008031
 11321.699 11158.766 9008.402 0.000087618
 10718.571 10796.775 9009.82 0.000092149
 10275.708 10506.158 9011.226 0.000096057
 9977.119 10279.013 9012.619 0.000099211
 9695.117 10105.713 9014 0.0001021
 9513.287 9976.254 9015.367 0.000103918
 9339.076 9881.163 9016.721 0.000106541
 9352.117 9812.134 9018.063 0.000105626
 9279.213 9762.293 9019.391 0.00010714
 9290.383 9726.364 9020.706 0.000106642
 9262.362 9700.257 9022.008 0.000106668
 9204.042 9681.192 9023.296 0.000107599
 9060.52 9666.868 9024.571 0.00010959
 9195.943 9656.233 9025.833 0.000108085
 9116.553 9648.207 9027.081 0.000108668
 9116.694 9642.402 9028.315 0.000108383
 9109.016 9638.307 9029.536 0.000108549
 9056.566 9635.693 9030.743 0.000109683
 9095.709 9634.363 9031.937 0.000108683
 8979.975 9634.096 9033.116 0.000110411
 9004.959 9635.066 9034.282 0.000110003
 8866.598 9637.197 9035.434 0.000112131
 8964.444 9639.981 9036.572 0.000111051
 9062.564 9643.612 9037.695 0.000109356
 9090.539 9648.082 9038.805 0.000108991
 9195.712 9653.734 9039.9 0.00010773
 9187.115 9659.757 9040.982 0.000107959
 9122.084 9666.636 9042.049 0.000108826
 9038.549 9674.248 9043.101 0.000110238
 9048.622 9682.615 9044.14 0.000109614
 9009.791 9691.776 9045.164 0.000110127
 8933.782 9701.689 9046.173 0.000110816
 8857.83 9712.061 9047.168 0.0001123
 8832.612 9723.187 9048.148 0.00011282
 8915.965 9735.078 9049.114 0.000111046
 8869.916 9747.755 9050.065 0.0001115
 8885.676 9761.239 9051.002 0.000111346
 8903.093 9775.558 9051.924 0.000111647
 8875.668 9790.743 9052.83 0.000111903
 8925.451 9806.829 9053.723 0.000111084
 9022.956 9823.856 9054.6 0.00011024
 8972.596 9841.869 9055.462 0.000110882
 8959.274 9860.917 9056.31 0.000111077
 8992.242 9881.055 9057.142 0.000110677
 9054.413 9902.345 9057.96 0.00010978
 9038.792 9924.854 9058.762 0.00011008
 9072.417 9948.66 9059.55 0.00010914
 8896.414 9973.837 9060.322 0.000111817
 9183.389 10000.484 9061.079 0.000108064
 9185.475 10028.697 9061.821 0.000108004
 9108.805 10058.585 9062.548 0.00010911
 9237.738 10090.273 9063.26 0.000107711
 9263.884 10123.893 9063.956 0.000106904
 9201.561 10159.596 9064.637 0.000107964
 9400.841 10197.542 9065.303 0.000105809
 9264.638 10237.919 9065.953 0.000107498
 9310.245 10280.927 9066.588 0.000107043
 9498.875 10326.798 9067.208 0.000104336
 9438.953 10375.773 9067.812 0.000105143
 9533.066 10428.145 9068.401 0.00010421
 9580.242 10484.229 9068.975 0.000103991
 9585.671 10544.38 9069.533 0.000103869
 9673.234 10609.002 9070.075 0.000103124
 9739.722 10678.555 9070.602 0.000101911
 9985.329 10753.563 9071.113 0.000099178
 9931.422 10834.624 9071.609 0.000100591
 9976.252 10922.461 9072.09 0.000099898
 10162.013 11017.926 9072.555 0.000098043
 10304.05 11122.077 9073.004 0.000096471
 10612.306 11236.249 9073.438 0.000093397
 10642.993 11362.28 9073.856 0.000093542
 10842.407 11502.657 9074.258 0.000091823
 10974.21 11660.961 9074.645 0.00009056
 11270.23 11842.392 9075.017 0.000087909
 11488.863 12054.517 9075.372 0.000086631
 11783.204 12308.208 9075.712 0.000084158
 11985.033 12618.929 9076.037 0.000083057
 12438.785 13008.051 9076.346 0.00008015
 12997.31 13504.01 9076.639 0.000076596
 13574.057 14143.736 9076.917 0.000073445
 14166.603 14972.498 9077.179 0.000070322
 14902.65 16044.156 9077.425 0.000066863
 15963.811 17418.493 9077.656 0.000061951
 17269.739 19159.271 9077.871 0.000057471
 19255.297 21328.061 9078.07 0.00005158
 20928.017 23980.375 9078.254 0.000047569
 23548.573 27157.378 9078.423 0.000042376
 27093.779 30880.891 9078.575 0.000036731
 32048.259 35146.96 9078.712 0.000031122
 38047.308 39918.3 9078.834 0.000026092
 42928.322 45125.418 9078.94 0.000023121
 48130.818 50667.669 9079.031 0.000020648
 54595.338 56435.632 9079.105 0.000018205
 61654.744 62329.338 9079.165 0.000016145
 69294.5 68280.275 9079.209 0.000014384
 75170.418 74258.632 9079.237 0.000013196
 81190.808 80272.108 9079.25 0.000012238
 86747.193 86362.298 9079.248 0.000011439
 89844.02 92583.699 9079.23 0.000011078
 91657.619 98982.198 9079.197 0.000010819
 93387.327 105568.001 9079.148 0.000010671
 96382.784 112299.759 9079.084 0.00001033
 101053.29 119100.171 9079.005 0.000009831
 107132.94 125869.398 9078.91 0.000009273
 114839.08 132480.782 9078.8 0.000008619
 122058.72 138768.502 9078.675 0.000008141
 130567.63 144510.945 9078.534 0.000007634
 140663.84 149416.964 9078.379 0.000007061
 147291.43 153105.618 9078.208 0.000006744
 151056.36 155146.472 9078.022 0.000006591
 153451.63 155107.567 9077.821 0.000006482
 154210.76 152645.777 9077.605 0.000006453
 154442.71 147598.437 9077.374 0.000006438
 151167.07 140060.842 9077.128 0.000006583
 146299.87 130391.212 9076.867 0.000006849
 136610.96 119146.621 9076.591 0.000007259
 122540.3 106963.562 9076.3 0.000008099
 104572.1 94459.025 9075.994 0.000009518
 85897.62 82176.748 9075.674 0.000011538
 72887.113 70573.421 9075.338 0.000013645
 60146.323 59989.42 9074.988 0.000016529
 47853.734 50641.647 9074.624 0.00002079
 37122.026 42626.501 9074.245 0.000026778
 28587.385 35937.598 9073.851 0.000034873
 24489.056 30491.558 9073.442 0.00004076
 21421.202 26154.431 9073.02 0.000046392
 18785.216 22767.559 9072.582 0.000052868
 17108.055 20164.513 9072.131 0.000058031
 15677.136 18188.37 9071.665 0.000063436
 15041.499 16698.734 9071.184 0.000066077
 14132.68 15577.528 9070.69 0.000070306
 13521.773 14728.813 9070.181 0.000073539
 13068.062 14078.45 9069.659 0.00007572
 12618.235 13570.753 9069.122 0.000078916
 12378.622 13165.102 9068.571 0.000080751
 12106.373 12832.829 9068.007 0.00008188
 11879.414 12553.892 9067.428 0.000083878
 11694.767 12314.648 9066.836 0.000084867
 11498.505 12105.734 9066.23 0.000086362
 11342.404 11920.797 9065.61 0.000087888
 11233.446 11755.364 9064.976 0.000088461
 11026.837 11606.286 9064.33 0.000089951
 10871.096 11471.201 9063.669 0.000091471
 10838.698 11348.301 9062.995 0.000091689
 10715.097 11236.146 9062.308 0.000092782
 10577.007 11133.551 9061.608 0.000094525
 10615.342 11039.539 9060.894 0.000093626
 10480.278 10953.253 9060.167 0.000094682
 10386.206 10873.972 9059.427 0.000095746
 10274.723 10801.06 9058.675 0.00009692
 10297.713 10733.985 9057.909 0.000096496
 10281.352 10672.257 9057.13 0.000096639
 10291.897 10615.475 9056.339 0.000096563
 10226.469 10563.283 9055.535 0.000097508
 10134.389 10515.374 9054.718 0.000098147
 10241.708 10471.494 9053.889 0.000097109
 10183.816 10431.435 9053.048 0.00009739
 10113.837 10395.052 9052.194 0.000098466
 10163.594 10362.242 9051.327 0.000097934
 10104.115 10332.995 9050.449 0.000098168
 10178.182 10307.398 9049.559 0.000097428
 10110.4 10285.691 9048.656 0.000098262
 10082.089 10267.915 9047.742 0.00009882
 10220.202 10255.141 9046.815 0.000097055
 10300.654 10248.981 9045.877 0.00009647
 10258.717 10250.585 9044.927 0.000096384
 10383.532 10262.151 9043.966 0.000095527
 10474.423 10286.548 9042.993 0.00009503
 10513.758 10327.378 9042.009 0.000094472
 10672.584 10388.881 9041.013 0.000092607
 10764.865 10475.74 9040.007 0.000092058
 10820.473 10592.832 9038.989 0.000091714
 11013.567 10744.706 9037.96 0.00008959
 11115.975 10935.088 9036.92 0.000089341
 11328.084 11165.794 9035.869 0.000087831
 11612.234 11438.019 9034.808 0.000085476
 12104.12 11749.231 9033.736 0.000081423
 12241.588 12094.47 9032.654 0.000080576
 12642.237 12465.789 9031.561 0.000078232
 12916.766 12852.49 9030.457 0.000076403
 13466.694 13241.413 9029.344 0.000073357
 14042.203 13620.783 9028.22 0.000069621
 14334.629 13981.204 9027.087 0.000067798
 14751.825 14320.627 9025.943 0.000067116
 15097.199 14644.953 9024.79 0.000065377
 15245.915 14966.37 9023.627 0.000065211
 15672.097 15299.574 9022.454 0.000063216
 15843.682 15657.536 9021.272 0.000062781
 16196.45 16048.782 9020.08 0.000061207
 16709.674 16477.381 9018.88 0.000059692
 17194.388 16944.025 9017.67 0.000057697
 17905.5 17447.832 9016.451 0.000055178
 18245.181 17986.192 9015.223 0.000054424
 18767.495 18552.444 9013.987 0.000052941
 19452.38 19132.952 9012.741 0.000051039
 19881.295 19706.256 9011.487 0.000049866
 20750.357 20244.44 9010.225 0.000047802
 20931.653 20713.97 9008.954 0.000047382
 21573.925 21078.084 9007.675 0.000045985
 22268.87 21299.431 9006.388 0.000044673
 22656.364 21345.394 9005.093 0.000044077
 23240.544 21193.672 9003.79 0.000042671
 23491.703 20837.472 9002.48 0.000041981
 23367.197 20287.581 9001.161 0.000042475
 23126.434 19569.947 8999.836 0.000043
 22338.778 18722.435 8998.502 0.00004459
 21865.838 17789.825 8997.162 0.000045445
 20861.071 16819.18 8995.814 0.000047661
 19929.985 15855.081 8994.46 0.000049685
 18693.712 14935.908 8993.098 0.000053453
 17410.667 14091.012 8991.73 0.000057399
 16718.633 13339.27 8990.355 0.000059301
 15937.432 12690.542 8988.974 0.000062517
 15214.536 12146.808 8987.586 0.000065505
 14399.76 11704.453 8986.192 0.000069354
 13929.776 11355.994 8984.792 0.000071317
 13635.897 11091.557 8983.386 0.00007314
 13184.822 10899.78 8981.974 0.000075738
 12991.879 10768.549 8980.556 0.00007678
 12793.864 10685.799 8979.133 0.00007784
 12668.104 10639.908 8977.704 0.000078431
 12491.453 10620.214 8976.27 0.00007989
 12468.239 10617.31 8974.83 0.000079863
 12487.791 10623.188 8973.386 0.000079875
 12594.826 10630.974 8971.937 0.000078943
 12501.089 10634.762 8970.483 0.000079461
 12416.914 10629.73 8969.024 0.00008018
 12375.465 10612.567 8967.561 0.000080549
 12206.071 10581.899 8966.093 0.000081792
 12153.428 10538.035 8964.621 0.000082145
 11831.904 10482.403 8963.145 0.000084467
 11785.115 10416.915 8961.665 0.000084457
 11626.707 10343.676 8960.181 0.000085673
 11335.123 10264.739 8958.693 0.000088154
 11247.35 10182.151 8957.202 0.000088502
 10939.593 10097.998 8955.708 0.000090804
 10789.429 10014.437 8954.21 0.000092343
 10403.379 9933.619 8952.709 0.000096322
 10408.695 9857.496 8951.205 0.000095351
 10140.26 9787.592 8949.698 0.000098303
 9961.067 9724.892 8948.189 0.000099652
 9857.597 9669.867 8946.677 0.000101208
 9595.274 9622.544 8945.162 0.000104019
 9659.322 9582.586 8943.645 0.000102846
 9541.634 9549.434 8942.126 0.000104837
 9531.108 9522.366 8940.605 0.000104847
 9556.777 9500.584 8939.083 0.000104256
 9415.696 9483.268 8937.558 0.000106094
 9394.281 9469.644 8936.032 0.000105938
 9423.599 9459.011 8934.505 0.000105597
 9277.389 9450.761 8932.976 0.000107522
 9362.865 9444.392 8931.446 0.000106391
 9283.568 9439.505 8929.915 0.000107088
 9203.886 9435.793 8928.384 0.000108401
 9319.46 9433.027 8926.851 0.000107001
 9162.808 9431.042 8925.318 0.000108788
 9220.006 9429.725 8923.785 0.000107978
 9128.354 9428.994 8922.252 0.000109541
 9309.913 9428.797 8920.718 0.000106509
 9273.646 9429.1 8919.184 0.000107036
 9083.169 9429.879 8917.651 0.000109924
 9285.282 9431.122 8916.118 0.000107267
 9224.156 9432.821 8914.586 0.000107645
 9187.68 9434.975 8913.054 0.000107756
 9208.544 9437.582 8911.523 0.00010752
 9103.746 9440.648 8909.993 0.000109305
 9069.314 9444.177 8908.464 0.000109671
 9089.692 9448.18 8906.936 0.000109268
 9002.621 9452.665 8905.409 0.000110514
 9077.822 9457.647 8903.885 0.000109591
 9090.671 9463.14 8902.362 0.000109686
 9188.681 9469.16 8900.84 0.000107853
 9220.048 9475.729 8899.321 0.00010796
 9181.894 9482.866 8897.804 0.000108124
 9097.867 9490.597 8896.289 0.00010963
 9132.469 9498.949 8894.777 0.000108984
 9174.024 9507.951 8893.267 0.000108513
 9233.188 9517.636 8891.76 0.000107603
 9194.906 9528.041 8890.256 0.000108635
 9400.46 9539.206 8888.754 0.000106157
 9368.895 9551.174 8887.256 0.000106002
 9368.121 9563.994 8885.762 0.000106625
 9374.404 9577.717 8884.271 0.000106152
 9272.423 9592.403 8882.783 0.000107531
 9211.75 9608.114 8881.3 0.000108393
 9266.585 9624.922 8879.82 0.000107758
 9302.03 9642.902 8878.344 0.000106613
 9342.701 9662.14 8876.873 0.00010665
 9325.745 9682.731 8875.406 0.000106605
 9224.39 9704.776 8873.944 0.000108073
 9293.602 9728.393 8872.486 0.00010749
 9284.199 9753.709 8871.033 0.000106931
 9427.892 9780.867 8869.585 0.000105624
 9353.151 9810.021 8868.142 0.000106357
 9472.529 9841.353 8866.705 0.000104982
 9352.078 9875.057 8865.273 0.000107113
 9446.59 9911.362 8863.846 0.000105284
 9582.507 9950.517 8862.425 0.000103938
 9521.606 9992.8 8861.01 0.000105185
 9752.343 10038.566 8859.602 0.000101909
 9845.976 10088.221 8858.199 0.000101365
 9751.399 10142.24 8856.803 0.000102468
 10004.394 10201.224 8855.413 0.000099304
 9987.277 10265.94 8854.029 0.000099659
 10060.117 10337.484 8852.653 0.000099253
 10296.459 10417.344 8851.283 0.00009631
 10324.756 10507.589 8849.921 0.000096305
 10398.221 10611.24 8848.565 0.000095802
 10494.955 10732.584 8847.217 0.000094732
 10651.685 10877.694 8845.877 0.000093462
 10811.846 11055.042 8844.544 0.000091869
 11058.533 11276.219 8843.218 0.000090281
 11164.946 11556.358 8841.901 0.000089388
 11415.227 11914.689 8840.592 0.000087464
 11744.507 12375.033 8839.291 0.000085147
 12296.172 12965.119 8837.998 0.000080353
 12683.137 13716.166 8836.714 0.000078383
 13349.912 14660.835 8835.439 0.000074806
 14100.961 15831.849 8834.172 0.000070715
 14996.085 17257.871 8832.914 0.000066222
 16391.586 18961.316 8831.665 0.000060665
 18293.022 20954.007 8830.425 0.000054428
 20883.632 23235.101 8829.195 0.000047598
 23328.722 25787.566 8827.974 0.000042673
 26905.895 28575.37 8826.763 0.000037071
 31746.757 31545.814 8825.561 0.000031299
 36293.566 34630.049 8824.369 0.000027405
 40343.078 37755.375 8823.188 0.000024587
 42671.572 40859.251 8822.016 0.000023428
 44471.395 43905.557 8820.855 0.000022439
 46032.713 46891.996 8819.704 0.000021614
 46285.956 49848.839 8818.563 0.00002147
 46987.517 52833.189 8817.433 0.000021112
 48234.939 55921.327 8816.314 0.000020593
 49752.393 59200.474 8815.206 0.000020005
 53427.416 62747.966 8814.109 0.000018589
 57418.616 66617.245 8813.024 0.000017325
 62080.673 70827.697 8811.949 0.000015962
 67292.264 75351.954 8810.886 0.000014764
 71812.18 80104.696 8809.835 0.00001382
 77838.744 84934.378 8808.795 0.000012744
 82127.062 89627.451 8807.767 0.000011863
 84639.577 93931.522 8806.751 0.000011556
 87995.212 97578.739 8805.747 0.000011146
 90551.662 100308.656 8804.755 0.000010826
 94888.943 101892.304 8803.776 0.000010315
 98917.492 102153.729 8802.809 0.000009924
 101540.25 100988.368 8801.854 0.000009616
 104191.95 98369.106 8800.912 0.000009286
 104458.27 94350.501 8799.983 0.000009331
 103764.73 89069.475 8799.067 0.000009521
 99989.653 82742.891 8798.164 0.000009875
 94360.005 75661.368 8797.274 0.000010471
 87024.842 68158.167 8796.398 0.000011366
 73642.374 60570.964 8795.534 0.000013482
 59324.481 53202.879 8794.685 0.000016671
 46579.715 46294.781 8793.848 0.000021288
 38179.379 40016.026 8793.026 0.000025969
 31654.478 34467.281 8792.217 0.000031282
 24912.548 29689.742 8791.422 0.000040018
 20597.619 25674.202 8790.642 0.000048056
 17936.913 22373.852 8789.875 0.000055265
 16455.239 19717.834 8789.123 0.000059971
 15405.228 17620.793 8788.385 0.000064236
 14305.576 15991.436 8787.661 0.000069276
 13516.352 14741.89 8786.952 0.000073444
 12997.073 13792.131 8786.258 0.000076069
 12589.977 13072.741 8785.578 0.000079045
 12237.768 12526.303 8784.914 0.000080856
 11982.153 12107.395 8784.264 0.000082544
 11661.982 11781.199 8783.629 0.000085123
 11598.652 11521.829 8783.01 0.000085511
 11365.633 11310.609 8782.405 0.000087057
 11268.856 11134.431 8781.816 0.000087902
 11129.73 10984.225 8781.243 0.000089106
 10972.679 10853.723 8780.685 0.000090702
 10900.56 10738.673 8780.142 0.000091229
 10833.391 10636.134 8779.616 0.00009133
 10695.486 10544.039 8779.105 0.000093032
 10483.595 10460.862 8778.61 0.000095129
 10421.89 10385.474 8778.13 0.000095798
 10481.03 10316.997 8777.667 0.00009484
 10421.335 10254.713 8777.22 0.000095215
 10337.732 10198.029 8776.79 0.000096284
 10309.79 10146.457 8776.375 0.000096315
 10231.743 10099.589 8775.977 0.00009709
 10372.408 10057.063 8775.595 0.00009566
 10139.215 10018.585 8775.23 0.000098101
 10326.143 9983.917 8774.881 0.000096313
 10112.836 9952.872 8774.549 0.000098476
 10199.034 9925.31 8774.234 0.000097267
 10244.06 9901.166 8773.936 0.000097065
 10202.73 9880.453 8773.654 0.00009773
 10310.76 9863.288 8773.39 0.000096292
 10233.93 9849.927 8773.142 0.00009741
 10295.754 9840.826 8772.911 0.000096877
 10446.869 9836.699 8772.698 0.000094938
 10423.98 9838.592 8772.502 0.000095547
 10495.272 9847.985 8772.322 0.00009491
 10582.934 9866.898 8772.161 0.000093925
 10649.636 9897.946 8772.016 0.000093253
 10821.262 9944.417 8771.889 0.000092075
 10716.978 10010.282 8771.78 0.000092951
 11151.557 10100.117 8771.688 0.000089115
 11241.213 10218.93 8771.613 0.000088329
 11261.639 10371.923 8771.556 0.00008867
 11526.441 10564.137 8771.517 0.000086565
 11983.498 10799.988 8771.496 0.000082792
 12385.268 11082.743 8771.492 0.000079993
 12838.834 11414.056 8771.506 0.000077308
 12946.893 11793.617 8771.538 0.000077218
 13535.595 12218.456 8771.588 0.000073115
 14115.566 12682.979 8771.655 0.000070468
 14908.58 13178.801 8771.741 0.000066733
 15305.671 13695.327 8771.845 0.000064878
 15708.406 14220.71 8771.966 0.000063315
 16471.531 14743.452 8772.106 0.000060131
 16900.021 15254.272 8772.264 0.00005876
 17458.107 15747.564 8772.439 0.000057096
 18156.638 16222.271 8772.633 0.000054726
 18533.45 16680.741 8772.845 0.00005362
 18933.034 17126.801 8773.076 0.000052479
 19430.913 17563.027 8773.324 0.000051104
 20041.646 17989.109 8773.591 0.000049424
 20299.908 18401.296 8773.876 0.000048913
 20509.028 18793.887 8774.179 0.000048527
 20879.234 19159.81 8774.5 0.000047776
 21080.939 19490.495 8774.84 0.00004722
 21584.011 19775.592 8775.197 0.000045826
 21866.444 20003.658 8775.574 0.000045491
 22226.462 20164.009 8775.968 0.00004438
 22324.171 20248.88 8776.381 0.000044542
 22306.282 20253.736 8776.812 0.000044521
 22556.291 20176.629 8777.261 0.000043923
 22827.438 20016.941 8777.729 0.000043502
 22734.057 19775.222 8778.215 0.000043656
 23068.144 19452.776 8778.719 0.000043137
 23334.523 19053.261 8779.241 0.000042375
 23538.644 18584.607 8779.782 0.00004224
 23942.01 18060.77 8780.341 0.000041522
 24067.614 17501.36 8780.918 0.000041155
 23945.25 16929.242 8781.514 0.000041648
 23900.503 16367.536 8782.128 0.00004159
 23309.854 15836.525 8782.759 0.000042847
 22897.688 15352.85 8783.409 0.000043556
 22648.704 14928.754 8784.078 0.000043819
 21634.673 14572.874 8784.764 0.000045926
 20678.121 14290.838 8785.469 0.000048366
 20324.917 14085.999 8786.191 0.000048734
 19942.818 13959.31 8786.932 0.000049919
 19632.322 13908.992 8787.69 0.000050646
 19186.548 13930.508 8788.467 0.000051755
 18857.617 14016.469 8789.261 0.000052788
 19032.256 14157.264 8790.074 0.000052191
 19081.527 14341.261 8790.904 0.00005219
 19282.433 14555.242 8791.752 0.000051654
 19558.63 14783.848 8792.618 0.000050843
 20016.099 15009.087 8793.502 0.000049738
 20541.056 15210.168 8794.403 0.000048256
 21005.261 15364.646 8795.322 0.000047145
 21409.601 15450.995 8796.258 0.000046607
 21662.075 15451.508 8797.213 0.000046079
 21791.144 15355.562 8798.184 0.000045439
 21236.807 15161.682 8799.173 0.000046613
 20840.629 14877.108 8800.179 0.000047674
 19521.242 14516.135 8801.203 0.000050894
 18039.716 14096.801 8802.244 0.000054917
 16946.281 13638.579 8803.302 0.000058697
 16220.992 13160.405 8804.377 0.000060897
 15258.048 12680.072 8805.469 0.000065148
 14135.434 12213.487 8806.578 0.000070582
 13068.915 11773.908 8807.704 0.000075856
 12439.361 11371.387 8808.847 0.000079914
 11965.155 11012.236 8810.007 0.000083141
 11309.189 10699.312 8811.183 0.000087816
 10956.829 10432.541 8812.376 0.000090529
 10473.224 10209.709 8813.585 0.00009477
 10450.61 10027.007 8814.811 0.000094562
 10147.573 9879.736 8816.053 0.000098156
 10099.784 9762.857 8817.311 0.000099027
 10103.036 9671.372 8818.585 0.000097941
 9905.329 9600.598 8819.875 0.00010025
 9838.703 9546.34 8821.182 0.000100962
 9696.828 9505.031 8822.504 0.000102007
 9801.698 9473.702 8823.842 0.000101348
 9586.486 9449.979 8825.195 0.000103384
 9626.521 9432.001 8826.564 0.000103041
 9482.574 9418.365 8827.948 0.000104779
 9375.335 9408.028 8829.348 0.00010609
 9486.514 9400.227 8830.763 0.000104349
 9338.847 9394.424 8832.193 0.000106355
 9276.819 9390.237 8833.638 0.000107217
 9260.835 9387.399 8835.098 0.00010727
 9173.23 9385.724 8836.572 0.000108706
 9209.932 9385.084 8838.061 0.000107925
 9227.367 9385.388 8839.565 0.00010769
 9219.712 9386.57 8841.083 0.00010724
 9163.415 9388.584 8842.615 0.000108142
 9142.683 9391.398 8844.162 0.00010851
 9135.456 9394.99 8845.722 0.000108426
 9143.458 9399.344 8847.296 0.000108461
 9168.496 9404.451 8848.884 0.000108139
 9150.993 9410.31 8850.485 0.000108285
 9037.266 9416.922 8852.1 0.000109925
 9166.836 9424.295 8853.728 0.000108321
 9226.972 9432.444 8855.369 0.000107082
 9044.735 9441.382 8857.024 0.000109802
 9152.977 9451.133 8858.691 0.00010812
 9108.55 9461.724 8860.37 0.00010709
 8972.823 9473.187 8862.063 0.000109182
 9098.11 9485.558 8863.767 0.000107811
 9103.546 9498.88 8865.484 0.000106821
 9153.512 9513.203 8867.213 0.000107146
 9124.615 9528.583 8868.954 0.000106915
 9076.615 9545.082 8870.706 0.000108343
 9218.768 9562.769 8872.471 0.000105722
 9137.436 9581.728 8874.246 0.000106075
 9294.608 9602.045 8876.033 0.000106036
 9226.5 9623.818 8877.831 0.000107128
 9262.254 9647.164 8879.64 0.000107043
 9327.114 9672.209 8881.459 0.000105617
 9233.591 9699.093 8883.289 0.000107363
 9374.193 9727.973 8885.129 0.000105484
 9455.351 9759.036 8886.98 0.000104592
 9492.079 9792.489 8888.841 0.000104517
 9393.001 9828.571 8890.711 0.000105516
 9468.368 9867.559 8892.591 0.000104459
 9467.274 9909.796 8894.48 0.000104673
 9402.801 9955.688 8896.379 0.000105484
 9589.402 10005.755 8898.287 0.000103099
 9577.031 10060.437 8900.203 0.000103318
 9722.864 10121.155 8902.129 0.000101583
 9770.481 10188.707 8904.062 0.000101338
 9821.988 10265.132 8906.004 0.000100767
 10054.773 10352.961 8907.955 0.000098349
 10158.705 10456.062 8909.913 0.000097364
 10200.902 10579.055 8911.878 0.000097045
 10458.115 10729.483 8913.851 0.000094603
 10576.482 10916.649 8915.832 0.000093552
 10790.738 11153.255 8917.819 0.0000917
 11136.383 11455.567 8919.813 0.000088497
 11241.477 11843.782 8921.814 0.000088108
 11735.841 12342.849 8923.821 0.000084121
 11931.041 12981.423 8925.834 0.000083109
 12563.429 13791.767 8927.853 0.000079
 13006.687 14807.492 8929.878 0.000076242
 13708.321 16064.036 8931.909 0.000071704
 14453.888 17592.842 8933.945 0.000067987
 15593.839 19420.248 8935.985 0.000063096
 17103.447 21564.624 8938.031 0.000057434
 18937.107 24031.791 8940.081 0.000051658
 21545.91 26810.9 8942.136 0.000044553
 23551.933 29871.09 8944.195 0.000042013
 27525.573 33160.99 8946.257 0.000036075
 32136.897 36604.017 8948.323 0.000030865
 36261.325 40103.361 8950.393 0.000027252
 39615.085 43553.578 8952.466 0.000025145
 43120.478 46848.141 8954.542 0.000022934
 46701.981 49896.065 8956.62 0.000021195
 50427.814 52626.708 8958.701 0.000019617
 53686.663 54990.383 8960.784 0.00001848
 57329.296 56951.882 8962.869 0.000017208
 61010.108 58492.148 8964.956 0.000016171
 64414.009 59610.218 8967.044 0.000015485
 65945.941 60330.847 8969.134 0.00001495
 64343.26 60711.423 8971.224 0.000015393
 61873.371 60837.213 8973.315 0.000016066
 58203.794 60801.911 8975.406 0.000017047
 53481.234 60682.759 8977.498 0.000018502
 49695.093 60520.23 8979.589 0.000019975
 48163.771 60307.943 8981.681 0.000020594
 47198.644 59999.083 8983.771 0.000021076
 47402.59 59524.319 8985.861 0.000020756
 48981.576 58814.24 8987.949 0.000020258
 50858.163 57811.477 8990.036 0.000019555
 52166.544 56476.192 8992.122 0.000019003
 53490.137 54779.702 8994.205 0.000018432
 53597.32 52700.244 8996.287 0.000018427
 52705.392 50229.47 8998.365 0.000018766
 49824.014 47387.838 9000.442 0.000019836
 46689.091 44233.418 9002.515 0.000021201
 43001.618 40861.237 9004.584 0.00002298
 38072.78 37387.473 9006.65 0.000025915
 33464.16 33931.835 9008.713 0.000029713
 29745.351 30599.782 9010.771 0.000033105
 26817.001 27476.569 9012.824 0.000036888
 23463.782 24622.842 9014.873 0.000042311
 20362.129 22077.068 9016.917 0.000048829
 18082.465 19855.733 9018.956 0.000054796
 16303.154 17958.192 9020.989 0.000060698
 15129.04 16369.46 9023.017 0.000065654
 14088.359 15064.369 9025.038 0.000070218
 12941.167 14010.667 9027.053 0.000076663
 12283.506 13172.99 9029.061 0.00008053
 11880.826 12515.618 9031.062 0.000083498
 11637.616 12004.688 9033.056 0.00008488
 11055.849 11609.85 9035.042 0.000089868
 10927.5 11304.947 9037.021 0.000090469
 10697.977 11068.483 9038.991 0.000092225
 10558.006 10883.216 9040.953 0.000093499
 10479.897 10735.862 9042.906 0.000094295
 10435.805 10616.441 9044.85 0.000094641
 10291.132 10517.657 9046.785 0.000095946
 10042.806 10434.263 9048.71 0.000098749
 10093.055 10362.551 9050.626 0.00009794
 9948.896 10299.937 9052.531 0.000099901
 9885.63 10244.61 9054.426 0.000100226
 9790.893 10195.306 9056.31 0.000101347
 9803.071 10151.119 9058.182 0.000101019
 9759.577 10111.411 9060.044 0.000101416
 9718.193 10075.697 9061.893 0.000102079
 9617.78 10043.624 9063.731 0.000103268
 9620.456 10014.938 9065.557 0.000103216
 9619.377 9989.476 9067.37 0.000103162
 9656.202 9967.158 9069.169 0.000102592
 9748.884 9947.994 9070.956 0.000101206
 9544.766 9932.11 9072.73 0.000104182
 9546.606 9919.758 9074.489 0.000103755
 9674.243 9911.351 9076.235 0.000102184
 9609.688 9907.483 9077.966 0.000103486
 9875.906 9908.969 9079.682 0.000099747
 9847.413 9916.868 9081.384 0.000100758
 9791.986 9932.495 9083.07 0.00010144
 9965.595 9957.437 9084.74 0.000099002
 9872.088 9993.544 9086.395 0.00010037
 10105.066 10042.889 9088.033 0.000097778
 10187.671 10107.693 9089.655 0.000097094
 10324.907 10190.248 9091.261 0.00009593
 10340.725 10292.824 9092.849 0.000095915
 10653.562 10417.43 9094.419 0.000092967
 10881.74 10565.688 9095.972 0.000090635
 11140.424 10738.605 9097.507 0.000088536
 11217.848 10936.382 9099.024 0.000088005
 11382.15 11158.15 9100.522 0.000086961
 11751.029 11401.982 9102.001 0.000084327
 11988.153 11664.966 9103.462 0.000082376
 12331.586 11943.317 9104.902 0.000080414
 12518.874 12232.704 9106.323 0.000079001
 12787.478 12528.476 9107.724 0.000077516
 13091.172 12825.458 9109.104 0.000076024
 13404.001 13118.117 9110.463 0.000073726
 13773.259 13400.946 9111.802 0.000071951
 13792.62 13669.448 9113.12 0.000071772
 13878.489 13920.491 9114.415 0.000071246
 14209.83 14152.805 9115.689 0.000069962
 14417.321 14366.346 9116.941 0.000068789
 14739.926 14561.408 9118.17 0.000067142
 14732.881 14737.634 9119.377 0.000067103
 14889.041 14893.785 9120.561 0.000066512
 15064.002 15027.986 9121.721 0.000065636
 15045.734 15137.893 9122.858 0.000066015
 15247.589 15220.591 9123.97 0.000064736
 15180.741 15272.315 9125.059 0.000065324
 15388.396 15287.988 9126.123 0.000064437
 15370.927 15261.307 9127.162 0.000064447
 15413.94 15185.445 9128.177 0.000064153
 15381.91 15054.353 9129.166 0.000064487
 15365.937 14864.359 9130.129 0.000064728
 15402.376 14615.505 9131.067 0.000064083
 15504.102 14312.129 9131.978 0.00006374
 15417.579 13962.474 9132.863 0.000064242
 15234.055 13577.881 9133.721 0.00006515
 15074.575 13171.565 9134.553 0.00006569
 15138.657 12757.347 9135.357 0.000065047
 14659.423 12348.236 9136.133 0.000067746
 14064.616 11955.821 9136.882 0.000070261
 13499.251 11589.296 9137.602 0.000073297
 12992.495 11255.259 9138.294 0.000076155
 12454.182 10957.631 9138.958 0.000079217
 12024.894 10698.065 9139.593 0.000082274
 11482.363 10476.225 9140.198 0.000086064
 11045.46 10290.244 9140.775 0.000089518
 10880.524 10137.052 9141.321 0.000090952
 10734.418 10012.932 9141.838 0.000091805
 10433.296 9913.855 9142.324 0.000094816
 10105.533 9835.741 9142.78 0.000095739
 10081.655 9774.79 9143.206 0.000095639
 10013.439 9727.518 9143.6 0.000097656
 9874.881 9691.042 9143.964 0.000099434
 9721.62 9662.832 9144.296 0.000101289
 9617.939 9640.906 9144.596 0.000102053
 9677.92 9623.671 9144.864 0.000101208
 9440.766 9609.985 9145.101 0.000104412
 9573.118 9598.938 9145.304 0.00010288
 9590.91 9589.889 9145.476 0.000102839
 9437.432 9582.37 9145.614 0.000104952
 9314.884 9576.021 9145.72 0.000105875
 9391.632 9570.656 9145.792 0.000104616
 9241.471 9566.096 9145.83 0.000107093
 9238.721 9562.239 9145.835 0.000107196
 9291.318 9558.989 9145.806 0.000106407
 9282.219 9556.249 9145.743 0.00010676
 9239.769 9554.006 9145.645 0.000107364
 9311.717 9552.227 9145.513 0.000106041
 9182.139 9550.875 9145.346 0.000107835
 9226.718 9549.922 9145.144 0.000107107
 9243.226 9549.345 9144.907 0.000107025
 9159.142 9549.129 9144.635 0.000108032
 9167.151 9549.261 9144.326 0.000107811
 9140.44 9549.729 9143.983 0.000108039
 9185.477 9550.525 9143.603 0.000107599
 9113.169 9551.643 9143.187 0.000108281
 9133.319 9553.079 9142.734 0.000108068
 9095.638 9554.829 9142.245 0.000108595
 9061.404 9556.892 9141.72 0.000109232
 9157.997 9559.27 9141.157 0.000107442
 8948.536 9561.965 9140.557 0.000108833
 8986.643 9564.98 9139.921 0.000108611
 8931.278 9568.321 9139.246 0.000110366
 8856.605 9571.994 9138.535 0.000110416
 8923.708 9576.008 9137.785 0.000110288
 8857.283 9580.373 9136.998 0.000111487
 8954.146 9585.1 9136.173 0.000109644
 8857.118 9590.202 9135.31 0.000111364
 8960.313 9595.695 9134.408 0.000109626
 9001.082 9601.594 9133.468 0.000108626
 9156.975 9607.919 9132.489 0.000106355
 9011.919 9614.691 9131.472 0.000108728
 9015.682 9621.932 9130.416 0.000109811
 8980.854 9629.667 9129.321 0.000110361
 8869.777 9637.925 9128.186 0.000111953
 9135.654 9646.737 9127.013 0.000108393
 8955.573 9656.134 9125.801 0.000110684
 8986.641 9666.156 9124.549 0.000110538
 9107.744 9676.842 9123.257 0.00010871
 9072.645 9688.238 9121.926 0.00010934
 9155.168 9700.392 9120.555 0.000108034
 9068.922 9713.359 9119.145 0.000109423
 8992.712 9727.2 9117.695 0.000110639
 9042.678 9741.976 9116.204 0.00010952
 9061.707 9757.764 9114.674 0.000109958
 9113.873 9774.643 9113.104 0.00010889
 9080.748 9792.702 9111.493 0.000109141
 9138.88 9812.038 9109.842 0.000108737
 9164.366 9832.763 9108.151 0.000108364
 9136.112 9854.999 9106.42 0.000108793
 9068.463 9878.883 9104.648 0.000109756
 9155.111 9904.573 9102.836 0.000108792
 9359.955 9932.247 9100.984 0.000105836
 9304.494 9962.115 9099.09 0.000106728
 9341.843 9994.417 9097.157 0.000105919
 9356.787 10029.455 9095.183 0.000106337
 9411.353 10067.601 9093.168 0.000105422
 9474.191 10109.336 9091.113 0.000105182
 9526.604 10155.28 9089.017 0.000104167
 9575.002 10206.298 9086.881 0.000103282
 9585.494 10263.57 9084.704 0.000104126
 9808.293 10328.732 9082.486 0.000101028
 9811.25 10404.086 9080.228 0.000101222
 10082.699 10492.797 9077.929 0.000098495
 10034.232 10599.246 9075.59 0.000098914
 10253.391 10729.306 9073.21 0.000096696
 10383.768 10890.828 9070.79 0.000095866
 10758.592 11093.904 9068.329 0.000092214
 10826.221 11351.406 9065.828 0.000091487
 10896.378 11678.983 9063.287 0.000091219
 11143.934 12095.389 9060.705 0.000089643
 11545.475 12622.195 9058.084 0.000085957
 12014.058 13282.961 9055.422 0.000082401
 12307.284 14102.819 9052.72 0.000080964
 12807.597 15106.272 9049.977 0.000077578
 13612.036 16316.167 9047.195 0.000072804
 14644.669 17750.394 9044.374 0.000067644
 15807.836 19420.997 9041.512 0.000062562
 17020.211 21329.89 9038.611 0.000058128
 18451.368 23468.399 9035.67 0.000053973
 21363.213 25813.529 9032.69 0.000046487
 25567.206 28329.65 9029.671 0.000038712
 29157.874 30966.183 9026.612 0.000033979
 32918.348 33660.282 9023.515 0.000030156
 36414.979 36343.309 9020.378 0.000027282
 41938.326 38944.093 9017.203 0.000023642
 46128.759 41398.184 9013.989 0.00002149
 47661.93 43654.064 9010.737 0.000020818
 48420.055 45680.063 9007.446 0.000020558
 47769.74 47468.765 9004.117 0.000020849
 46934.97 49042.559 9000.751 0.000021157
 45508.646 50451.932 8997.346 0.000021924
 44430.747 51766.406 8993.905 0.000022271
 43925.283 53059.567 8990.425 0.000022639
 44071.952 54392.176 8986.909 0.000022667
 45087.983 55790.916 8983.355 0.000021977
 47403.036 57246.83 8979.765 0.000020942
 49722.373 58709.433 8976.138 0.000019969
 52502.484 60096.353 8972.475 0.000018863
 56951.968 61302.563 8968.776 0.000017412
 61346.06 62222.315 8965.041 0.000016144
 64511.973 62757.544 8961.271 0.000015451
 65624.757 62827.207 8957.465 0.000015174
 66841.329 62371.921 8953.624 0.000014911
 65801.497 61360.138 8949.748 0.000014996
 62787.852 59789.764 8945.838 0.000015821
 59974.107 57691.288 8941.893 0.000016511
 56686.33 55123.309 8937.915 0.000017484
 54013.82 52163.705 8933.902 0.000018386
 49737.716 48901.238 8929.857 0.000019917
 45891.248 45432.908 8925.778 0.000021514
 42469.747 41857.512 8921.667 0.000023428
 39449.746 38271.822 8917.523 0.000025125
 36545.887 34768.362 8913.347 0.000027007
 32125.375 31427.541 8909.139 0.000030846
 27902.776 28312.869 8904.9 0.00003553
 24804.59 25469.298 8900.63 0.000039961
 22216.823 22924.356 8896.329 0.000044803
 19729.408 20686.9 8891.998 0.000050402
 17161.916 18753.392 8887.637 0.000057701
 15562.659 17108.982 8883.246 0.000063772
 14427.535 15731.679 8878.826 0.00006882
 13623.652 14593.642 8874.377 0.000072649
 12848.501 13665.321 8869.9 0.000077084
 12138.272 12916.691 8865.394 0.000081552
 11635.08 12318.49 8860.862 0.000085605
 11304.412 11843.815 8856.301 0.000087981
 11199.001 11468.72 8851.714 0.000088174
 11085.23 11172.625 8847.101 0.000089293
 10778.378 10938.078 8842.462 0.000091845
 10702.305 10751.045 8837.797 0.000092727
 10578.5 10600.305 8833.108 0.000093853
 10554.419 10477.185 8828.394 0.00009386
 10290.283 10375.042 8823.656 0.000096701
 10296.829 10288.984 8818.894 0.000096616
 10206.342 10215.465 8814.109 0.000097326
 10216.77 10151.94 8809.302 0.000097384
 10282.912 10096.666 8804.472 0.000096082
 10234.703 10048.5 8799.621 0.000096866
 10235.986 10006.781 8794.749 0.000096614
 10116.372 9971.206 8789.856 0.000098236
 10181.914 9941.818 8784.943 0.00009691
 10087.018 9918.947 8780.01 0.000098309
 10187.331 9903.222 8775.059 0.000097264
 10202.388 9895.531 8770.089 0.00009704
 10250.255 9897.058 8765.101 0.000096781
 10256.438 9909.245 8760.096 0.000096254
 10268.727 9933.75 8755.074 0.000096881
 10489.482 9972.435 8750.037 0.000094113
 10473.922 10027.268 8744.983 0.000094303
 10504.233 10100.253 8739.914 0.000094145
 10802.149 10193.273 8734.831 0.000091201
 10719.751 10308.038 8729.735 0.000092591
 10943.805 10445.861 8724.625 0.000090206
 11096.051 10607.533 8719.502 0.000089526
 11304.37 10793.128 8714.368 0.000087744
 11446.078 11001.923 8709.222 0.000086737
 11642.354 11232.235 8704.065 0.000085263
 12020.474 11481.341 8698.899 0.0000823
 12311.977 11745.727 8693.723 0.000080682
 12561.75 12021.448 8688.538 0.000079003
 12874.399 12304.504 8683.345 0.000077
 13186.485 12591.245 8678.145 0.000075107
 13646.843 12878.58 8672.938 0.000072293
 13987.473 13163.915 8667.725 0.000070961
 14342.564 13444.899 8662.506 0.000068931
 14815.049 13719.758 8657.283 0.000067259
 14969.764 13987.393 8652.056 0.000066254
 15335.571 14247.596 8646.826 0.000064641
 15648.981 14501.198 8641.593 0.00006362
 15831.26 14750.014 8636.358 0.000062973
 16089.521 14996.136 8631.123 0.000061916
 16451.041 15241.33 8625.887 0.000060352
 16572.78 15486.189 8620.651 0.00005989
 16890.344 15729.503 8615.416 0.00005896
 17002.664 15967.812 8610.183 0.000058479
 17331.307 16195.615 8604.953 0.000057479
 17657.993 16405.042 8599.727 0.000056217
 18027.64 16586.245 8594.504 0.000055021
 18289.959 16727.817 8589.286 0.000054331
 18598.854 16818.115 8584.074 0.000053242
 19011.007 16846.489 8578.869 0.000052466
 19161.957 16804.916 8573.67 0.000051711
 19624.52 16689.162 8568.48 0.000050556
 19631.082 16499.398 8563.299 0.000050441
 19496.49 16240.006 8558.127 0.000050352
 19427.338 15919.289 8552.966 0.00005072
 19673.544 15548.33 8547.816 0.000050049
 18715.581 15140.251 8542.679 0.000052571
 18494.021 14709.253 8537.554 0.00005336
 18358.68 14270.146 8532.443 0.000053736
 17790.013 13837.431 8527.347 0.000055544
 17151.929 13424.405 8522.266 0.000057861
 16582.554 13042.381 8517.201 0.000059496
 16067.005 12699.973 8512.154 0.000061787
 15726.14 12402.844 8507.124 0.000062457
 15550.156 12153.766 8502.114 0.000063419
 15389.887 11952.851 8497.123 0.000063947
 15113.037 11797.77 8492.152 0.000064553
 14928.798 11683.975 8487.203 0.000065427
 14692.499 11605.057 8482.277 0.000067916
 14582.785 11553.298 8477.373 0.000068342
 14730.957 11520.007 8472.494 0.000067254
 14432.923 11496.423 8467.64 0.000069104
 14637.113 11474.096 8462.811 0.000067905
 14559.883 11446.356 8458.009 0.000068611
 14697.515 11407.292 8453.235 0.000067458
 14824.525 11352.708 8448.489 0.000066931
 14575.333 11279.749 8443.773 0.000068583
 14945.913 11187.004 8439.087 0.000066791
 14913.502 11074.609 8434.432 0.000066819
 14742.361 10944.359 8429.809 0.000067671
 14623.692 10799.271 8425.22 0.000067948
 14013.108 10644.124 8420.664 0.000070909
 13516.924 10483.619 8416.143 0.000073863
 13021.665 10322.692 8411.658 0.000076702
 12290.479 10165.775 8407.209 0.000080953
 11688.734 10016.671 8402.798 0.000085563
 11342.659 9878.307 8398.425 0.000087758
 10930.309 9752.712 8394.092 0.00009119
 10726.968 9641.088 8389.799 0.000093181
 10516.117 9543.911 8385.548 0.000094433
 10316.071 9461.012 8381.338 0.000096531
 10123.167 9391.718 8377.172 0.000098481
 10020.125 9334.83 8373.049 0.000099391
 9986.504 9289.465 8368.972 0.000100067
 9919.351 9254.077 8364.94 0.000100365
 9997.521 9227.282 8360.955 0.00009954
 9861.539 9207.772 8357.017 0.000100766
 9881.133 9194.348 8353.128 0.00010137
 9948.238 9185.957 8349.289 0.000100264
 9903.474 9181.707 8345.5 0.000100346
 9996.802 9180.873 8341.762 0.000099683
 9856.049 9182.876 8338.076 0.000101284
 9666.412 9187.274 8334.444 0.000103496
 9882.352 9193.737 8330.865 0.000101001
 9887.044 9202.031 8327.342 0.000100588
 9844.208 9211.997 8323.874 0.00010123
 9965.681 9223.537 8320.463 0.000100165
 9867.548 9236.594 8317.109 0.000101104
 9815.854 9251.151 8313.814 0.000101617
 9934.842 9267.221 8310.578 0.000100155
 9990.985 9284.826 8307.403 0.000099105
 9853.029 9304.017 8304.288 0.000100867
 9860.356 9324.856 8301.236 0.000101402
 9902.397 9347.417 8298.246 0.00010064
 9964.565 9371.786 8295.321 0.000099807
 10000.72 9398.065 8292.459 0.000099354
 10045.441 9426.365 8289.663 0.000099137
 9853.863 9456.814 8286.934 0.000101482
 10104.922 9489.549 8284.272 0.000098289
 10112.881 9524.732 8281.677 0.00009843
 10082.642 9562.545 8279.151 0.000098825
 10202.403 9603.178 8276.695 0.000097469
 10235.976 9646.86 8274.31 0.000097101
 10250.283 9693.85 8271.995 0.000097082
 10361.04 9744.449 8269.753 0.000095958
 10387.099 9799.005 8267.583 0.000096109
 10357.155 9857.946 8265.487 0.000096255
 10486.297 9921.797 8263.465 0.000094836
 10583.032 9991.229 8261.518 0.000094129
 10615.146 10067.101 8259.648 0.000093975
 10799.559 10150.573 8257.853 0.000091779
 10778.256 10243.211 8256.137 0.000092573
 10979.517 10347.107 8254.498 0.000090605
 11162.475 10465.137 8252.938 0.000089006
 11112.493 10601.187 8251.457 0.00008979
 11190.691 10760.479 8250.057 0.000088832
 11684.416 10949.877 8248.737 0.00008554
 11873.059 11178.331 8247.499 0.000084072
 12174.231 11457.192 8246.343 0.00008181
 12428.11 11800.657 8245.27 0.000080214
 12638.751 12225.826 8244.281 0.000079274
 13088.528 12752.955 8243.375 0.000076014
 13578.05 13405.308 8242.554 0.000073265
 14135.476 14208.415 8241.818 0.000070249
 14980.632 15189.546 8241.168 0.000066388
 15363.442 16376.605 8240.604 0.000064735
 16248.299 17796.758 8240.127 0.000061739
 17593.865 19474.341 8239.738 0.000056475
 19128.597 21429.652 8239.436 0.000052111
 20994.76 23676.716 8239.223 0.000047549
 22952.057 26222.513 8239.098 0.000043414
 25913.803 29064.389 8239.063 0.000038604
 30567.326 32190.386 8239.117 0.000032587
 35612.449 35577.655 8239.262 0.000027992
 40240.308 39192.971 8239.497 0.000024783
 44746.299 42994.231 8239.823 0.000022294
 48810.609 46934.114 8240.24 0.000020386
 52609.809 50965.819 8240.749 0.000018842
 55527.11 55050.287 8241.349 0.000017947
 57381.808 59165.688 8242.042 0.00001739
 59068.897 63310.042 8242.827 0.00001693
 61012.499 67502.654 8243.705 0.000016341
 63281.028 71776.555 8244.675 0.00001569
 66717.024 76167.808 8245.739 0.000014949
 69379.761 80704.37 8246.896 0.000014347
 72505.155 85396.217 8248.146 0.000013726
 77345.982 90233.493 8249.49 0.000012988
 82569.374 95184.732 8250.927 0.000012029
 87679.545 100194.777 8252.458 0.000011389
 91425.509 105185.438 8254.083 0.000010857
 95998.664 110056.707 8255.801 0.0000104
 100124.31 114688.52 8257.613 0.000009942
 104381 118947.528 8259.518 0.000009516
 108094.54 122696.995 8261.517 0.000009263
 110264.5 125804.708 8263.61 0.000008991
 113608.11 128149.226 8265.796 0.000008792
 116726.2 129617.287 8268.075 0.000008525
 119700.56 130111.943 8270.447 0.000008289
 122979.94 129558.505 8272.911 0.000008078
 122892.33 127914.485 8275.468 0.000008082
 122672.83 125170.038 8278.117 0.000008145
 122241.56 121349.597 8280.858 0.000008106
 118351.65 116512.523 8283.691 0.000008385
 113520.54 110751.978 8286.614 0.000008726
 108862.02 104195.875 8289.628 0.000009097
 102296.57 97007.881 8292.732 0.000009716
 93427.469 89381.442 8295.925 0.000010635
 84555.035 81529.992 8299.208 0.000011727
 77882.64 73667.215 8302.578 0.000012725
 69012.449 65989.464 8306.037 0.000014496
 59500.101 58663.247 8309.583 0.000016811
 49275.169 51820.829 8313.215 0.000020212
 39628.471 45554.637 8316.933 0.000025097
 33590.811 39920.448 8320.735 0.000029698
 28185.777 34941.4 8324.621 0.000035407
 23967.616 30614.416 8328.591 0.000041598
 20901.419 26913.217 8332.643 0.000047641
 18411.953 23794.13 8336.775 0.000053918
 17146.73 21202.824 8340.988 0.000057964
 16170.013 19078.403 8345.28 0.000061718
 15284.62 17356.972 8349.65 0.000064957
 14456.598 15975.844 8354.096 0.000068644
 13757.573 14876.783 8358.618 0.000072307
 13488.482 14006.921 8363.214 0.000073717
 12983.185 13319.978 8367.883 0.00007713
 12727.286 12776.815 8372.624 0.000078331
 12510.866 12345.34 8377.435 0.000079373
 12163.73 11999.694 8382.314 0.000082232
 11977.788 11719.568 8387.26 0.000082991
 11800.201 11489.517 8392.272 0.00008465
 11678.378 11297.96 8397.347 0.000085375
 11507.804 11136.422 8402.485 0.000086309
 11291.763 10998.824 8407.683 0.000088371
 11391.825 10881.033 8412.939 0.000087342
 11214.017 10780.335 8418.252 0.000089164
 11157.176 10695.025 8423.619 0.000089307
 11126.75 10624.251 8429.039 0.000089447
 10880.959 10567.75 8434.51 0.000091422
 11029.571 10525.695 8440.029 0.000090165
 10929.138 10498.558 8445.594 0.000091059
 10905.926 10486.991 8451.203 0.000091353
 10996.677 10491.708 8456.854 0.000089319
 10797.897 10513.374 8462.544 0.000091088
 10880.277 10552.46 8468.27 0.000090788
 11023.106 10609.19 8474.03 0.000089923
 11238.631 10683.406 8479.822 0.000087842
 11251.084 10774.497 8485.643 0.000088387
 11311.846 10881.349 8491.49 0.000087918
 11572.413 11002.326 8497.36 0.000085947
 11744.873 11135.287 8503.25 0.000085279
 12062.256 11277.634 8509.157 0.000082429
 12321.329 11426.539 8515.079 0.000080554
 12476.382 11579.198 8521.011 0.000079989
 12676.864 11733.218 8526.952 0.000078819
 12798.204 11886.983 8532.896 0.000078306
 13058.942 12040.127 8538.842 0.000076204
 13227.689 12193.613 8544.786 0.00007557
 13321.149 12349.764 8550.723 0.000074489
 13294.483 12511.98 8556.651 0.000075461
 13604.57 12684.237 8562.566 0.000073253
 13720.432 12870.349 8568.463 0.000072551
 14025.274 13073.469 8574.34 0.000071222
 14028.558 13295.608 8580.191 0.000071039
 14105.604 13537.317 8586.013 0.000071012
 14402.819 13797.279 8591.802 0.000069282
 14665.792 14072.355 8597.553 0.000068055
 15057.593 14357.498 8603.261 0.000066474
 15289.181 14645.808 8608.924 0.000065561
 15643.581 14928.812 8614.535 0.000064049
 15964.071 15197.079 8620.09 0.000062435
 16155.473 15440.353 8625.585 0.000061715
 16293.76 15648.337 8631.015 0.000061553
 16455.817 15810.999 8636.374 0.000060889
 16785.906 15919.305 8641.657 0.000059616
 17289.231 15965.659 8646.86 0.000057625
 17339.761 15944.619 8651.977 0.000057606
 17666.096 15853.378 8657.002 0.000056579
 17821.768 15692.199 8661.93 0.000056171
 17912.722 15464.596 8666.756 0.000055785
 18035.97 15177.24 8671.473 0.000055371
 17902.497 14839.235 8676.076 0.000055649
 18021.952 14461.641 8680.559 0.000055311
 17562.831 14056.691 8684.915 0.000057066
 17232.858 13637.012 8689.14 0.00005814
 16947.02 13214.662 8693.225 0.000058869
 16301.778 12800.552 8697.165 0.000061493
 16009.977 12403.838 8700.953 0.000062523
 15182.741 12031.735 8704.582 0.000065946
 14781.487 11689.375 8708.046 0.000067522
 14152.16 11380.005 8711.337 0.000070389
 13554.082 11105.266 8714.449 0.000073717
 13329.585 10865.325 8717.374 0.000075283
 12848.947 10659.277 8720.105 0.000078236
 12492.999 10485.266 8722.634 0.000079987
 12414.823 10340.762 8724.954 0.000080082
 12055.509 10222.662 8727.057 0.000083037
 11985.27 10127.537 8728.935 0.000082892
 11589.801 10051.709 8730.58 0.000086207
 11415.414 9991.417 8731.984 0.000087471
 11259.642 9942.979 8733.138 0.000088183
 11031.912 9902.888 8734.034 0.000090641
 11078.654 9867.953 8734.663 0.0000903
 10819.997 9835.363 8735.017 0.000092752
 10964.825 9802.819 8735.086 0.000090796
 10646.189 9768.549 8734.862 0.000093703
 10537.436 9731.376 8734.335 0.000094948
 10559.139 9690.714 8733.496 0.000094295
 10452.218 9646.509 8732.334 0.000095504
 10344.64 9599.137 8730.842 0.000095823
 10227.547 9549.312 8729.007 0.000097564
 10076.788 9497.957 8726.821 0.00009936
 9776.376 9446.083 8724.274 0.000102383
 9596.921 9394.675 8721.354 0.000104332
 9535.684 9344.628 8718.051 0.000104295
 9319.67 9296.663 8714.355 0.000107563
 9286.765 9251.331 8710.254 0.000107718
 9063.861 9208.987 8705.738 0.000110497
 9001.723 9169.822 8700.795 0.000111167
 8995.441 9133.855 8695.413 0.000110754
 8950.877 9100.981 8689.581 0.000111579
 8797.442 9070.997 8683.288 0.000113353
 8873.885 9043.617 8676.521 0.000112774
 8810.246 9018.514 8669.267 0.000113836
 8823.516 8995.334 8661.516 0.000112588
 8702.779 8973.731 8653.253 0.000115542
 8721.794 8953.366 8644.466 0.000114173
 8823.094 8933.932 8635.142 0.000113003
 8671.869 8915.155 8625.268 0.000115691
 8726.397 8896.797 8614.831 0.000113758
 8687.497 8878.657 8603.816 0.000114966
 8617.763 8860.566 8592.211 0.000116043
 8565.256 8842.389 8580 0.000116946
 8573.254 8824.015 8567.171 0.000116261
 8439.725 8805.354 8553.707 0.000118186
 8519.502 8786.334 8539.595 0.000117303
 8539.984 8766.896 8524.82 0.000116916
 8396.719 8746.993 8509.367 0.0001194
 8447.025 8726.583 8493.22 0.000118504
 8404.007 8705.631 8476.363 0.000118413
 8475.644 8684.105 8458.782 0.000117958
 8387.856 8661.979 8440.459 0.000119087
 8319.276 8639.224 8421.379 0.000120468
 8454.359 8615.817 8401.525 0.000117574
 8371.26 8591.732 8380.881 0.000118973
 8371.662 8566.947 8359.429 0.000118815
 8314.363 8541.438 8337.151 0.000119609
 8258.561 8515.183 8314.032 0.000120995
 8316.511 8488.158 8290.053 0.000119818
 8192.708 8460.343 8265.195 0.000121741
 8346.268 8431.714 8239.441 0.000119739
 8254.297 8402.25 8212.773 0.000120455
 8326.513 8371.927 8185.171 0.000119752
 8262.53 8340.724 8156.616 0.000120485
 8144.901 8308.618 8127.09 0.000122433
 8210.829 8275.587 8096.572 0.00012176
 8151.576 8241.608 8065.043 0.000122793
 8305.657 8206.658 8032.483 0.000119909
 8240.902 8170.716 7998.871 0.000120726
 8157.019 8133.758 7964.187 0.000122386
 8266.002 8095.76 7928.409 0.000120682
 8281.468 8056.7 7891.517 0.000120463
 8292.077 8016.554 7853.489 0.000120356
 8291.512 7975.298 7814.303 0.000120056
 8193.213 7932.91 7773.937 0.000121678
 8332.478 7889.363 7732.368 0.000119547
 8219.837 7844.636 7689.575 0.000121795
 8257.531 7798.702 7645.534 0.000120693
 8269.341 7751.538 7600.221 0.000120033
 8153.431 7703.118 7553.613 0.000122327
 8188.246 7653.417 7505.686 0.000120984
 8253.884 7602.409 7456.416 0.000120551
 8063.525 7550.069 7405.778 0.00012366
 8215.538 7496.371 7353.748 0.000120845
 8184.656 7441.289 7300.299 0.000121594
 8184.026 7384.796 7245.407 0.000121568
 8095.571 7326.865 7189.046 0.000123604
 8118.886 7267.468 7131.189 0
 8095.758 0 0 0
 8017.838 0 0 0
 7920.338 0 0 0
 8012.028 0 0 0
 8071.778 0 0 0
 8085.642 0 0 0
 8072.782 0 0 0
 8142.148 0 0 0
 8071.31 0 0 0
 8197.196 0 0 0
 8158.848 0 0 0
 8150.216 0 0 0
 8174.708 0 0 0
 8232.542 0 0 0
 8188.587 0 0 0
 8238.692 0 0 0
 8080.829 0 0 0
 8111.141 0 0 0
 8255.742 0 0 0
 8136.102 0 0 0
 8161.796 0 0 0
 8118.383 0 0 0
 8077.075 0 0 0
 8254.299 0 0 0
 8190.916 0 0 0
 8199.056 0 0 0
 8178.094 0 0 0
 8169.117 0 0 0
 8140.653 0 0 0
 8195.135 0 0 0
 8173.335 0 0 0
 8218.065 0 0 0
 8166.529 0 0 0
 8226.225 0 0 0
 8191.385 0 0 0
 8179.162 0 0 0
 8216.568 0 0 0
 8127.621 0 0 0
 8262.258 0 0 0
 8141.098 0 0 0
 8274.567 0 0 0
 8315.03 0 0 0
 8368.81 0 0 0
 8322.05 0 0 0
 8272.863 0 0 0
 8274.937 0 0 0
 8275.467 0 0 0
 8362.568 0 0 0
 8382.894 0 0 0
 8317.748 0 0 0
 8362.821 0 0 0
 8332.06 0 0 0
 8363.073 0 0 0
 8377.492 0 0 0
 8363.811 0 0 0
 8307.979 0 0 0
 8403.667 0 0 0
 8357.695 0 0 0
 8472.8 0 0 0
 8424.355 0 0 0
 8508.13 0 0 0
 8588.41 0 0 0
 8671.479 0 0 0
 8683.054 0 0 0
 8731.581 0 0 0
 8821.022 0 0 0
 8949.467 0 0 0
 8995.309 0 0 0
 9175.691 0 0 0
 9307.921 0 0 0
 9498.115 0 0 0
 9662.067 0 0 0
 9951.847 0 0 0
 10091.349 0 0 0
 10314.079 0 0 0
 10380.696 0 0 0
 10788.14 0 0 0
 10743.457 0 0 0
 11042.158 0 0 0
 10976.561 0 0 0
 11156.083 0 0 0
 11377.164 0 0 0
 11505.768 0 0 0
 11537.679 0 0 0
 11640.793 0 0 0
 11744.361 0 0 0
 11803.85 0 0 0
 12044.356 0 0 0
 12278.061 0 0 0
 12376.062 0 0 0
 12545.852 0 0 0
 12968.507 0 0 0
 13164.058 0 0 0
 13697.914 0 0 0
 13984.196 0 0 0
 14475.587 0 0 0
 15041.427 0 0 0
 15553.508 0 0 0
 16006.611 0 0 0
 16194.512 0 0 0
 16535.407 0 0 0
 16677.553 0 0 0
 16606.519 0 0 0
 16673.041 0 0 0
 16547.466 0 0 0
 16559.453 0 0 0
 16658.093 0 0 0
 16469.074 0 0 0
 16511.963 0 0 0
 16209.921 0 0 0
 16327.599 0 0 0
 16157.97 0 0 0
 16041.464 0 0 0
 16280.207 0 0 0
 15943.657 0 0 0
 15922.1 0 0 0
 15967.976 0 0 0
 15783.093 0 0 0
 15734.125 0 0 0
 15576.621 0 0 0
 15483.886 0 0 0
 15473.023 0 0 0
 15294.655 0 0 0
 15243.975 0 0 0
 15171.53 0 0 0
 14850.696 0 0 0
 14697.865 0 0 0
 14296.879 0 0 0
 14004.816 0 0 0
 13345.563 0 0 0
 12802.148 0 0 0
 12436.69 0 0 0
 11720.79 0 0 0
 11243.553 0 0 0
 10831.721 0 0 0
 10351.831 0 0 0
 10073.083 0 0 0
 9722.244 0 0 0
 9613.602 0 0 0
 9372.913 0 0 0
 9295.76 0 0 0
 9079.716 0 0 0
 9022.303 0 0 0
 9020.272 0 0 0
 8909.139 0 0 0
 8913.239 0 0 0
 8919.865 0 0 0
 8837.457 0 0 0
 8833.095 0 0 0
 8786.626 0 0 0
 8804.903 0 0 0
 8745.743 0 0 0
 8814.669 0 0 0
 8729.72 0 0 0
 8886.778 0 0 0
 8805.012 0 0 0
 8922.538 0 0 0
 8718.376 0 0 0
 8754.728 0 0 0
 8793.713 0 0 0
 8844.003 0 0 0
 8918.12 0 0 0
 8974.655 0 0 0
 8885.475 0 0 0
 8999.409 0 0 0
 8881.462 0 0 0
 9136.81 0 0 0
 8961.371 0 0 0
 9098.682 0 0 0
 9180.756 0 0 0
 9125.174 0 0 0
 9205.636 0 0 0
 9392.45 0 0 0
 9496.919 0 0 0
 9611.662 0 0 0
 9668.914 0 0 0
 9921.067 0 0 0
 9941.334 0 0 0
 10115.884 0 0 0
 10617.907 0 0 0
 10655.914 0 0 0
 10926.857 0 0 0
 11393.546 0 0 0
 11814.019 0 0 0
 12437.432 0 0 0
 12952.189 0 0 0
 13997.614 0 0 0
 15052.823 0 0 0
 16288.628 0 0 0
 18083.803 0 0 0
 19882.938 0 0 0
 22156.729 0 0 0
 24612.499 0 0 0
 27342.05 0 0 0
 29721.53 0 0 0
 31401.637 0 0 0
 33249.029 0 0 0
 35317.335 0 0 0
 36717.146 0 0 0
 37356.959 0 0 0
 38271.29 0 0 0
 38898.837 0 0 0
 39666.774 0 0 0
 40247.272 0 0 0
 40698.46 0 0 0
 40767.186 0 0 0
 41494.603 0 0 0
 42442.029 0 0 0
 43647.17 0 0 0
 45182.324 0 0 0
 46469.746 0 0 0
 48425.011 0 0 0
 50306.825 0 0 0
 52678.631 0 0 0
 54542.168 0 0 0
 55923.088 0 0 0
 57293.805 0 0 0
 58388.343 0 0 0
 58835.565 0 0 0
 58862.195 0 0 0
 58163.779 0 0 0
 57502.016 0 0 0
 55823.091 0 0 0
 53403.428 0 0 0
 50597.483 0 0 0
 47122.56 0 0 0
 42522.563 0 0 0
 37908.559 0 0 0
 33951.596 0 0 0
 30174.311 0 0 0
 26828.806 0 0 0
 22782.226 0 0 0
 19869.606 0 0 0
 17266.68 0 0 0
 15739.786 0 0 0
 14009.842 0 0 0
 12870.845 0 0 0
 12250.766 0 0 0
 11688.995 0 0 0
 11345.588 0 0 0
 10845.516 0 0 0
 10724.25 0 0 0
 10423.389 0 0 0
 10098.508 0 0 0
 10049.107 0 0 0
 10108.26 0 0 0
 9746.588 0 0 0
 9687.082 0 0 0
 9445.442 0 0 0
 9442.934 0 0 0
 9440.539 0 0 0
 9449.664 0 0 0
 9472.958 0 0 0
 9369.829 0 0 0
 9302.342 0 0 0
 9335.619 0 0 0
 9299.711 0 0 0
 9344.664 0 0 0
 9501.143 0 0 0
 9411.479 0 0 0
 9438.953 0 0 0
 9544.017 0 0 0
 9657.36 0 0 0
 9590.028 0 0 0
 9757.672 0 0 0
 9931.841 0 0 0
 9977.977 0 0 0
 10265.407 0 0 0
 10381.418 0 0 0
 10525.57 0 0 0
 10619.818 0 0 0
 11062.393 0 0 0
 11126.756 0 0 0
 11270.051 0 0 0
 11239.1 0 0 0
 11536.206 0 0 0
 11825.049 0 0 0
 11716.397 0 0 0
 11816.34 0 0 0
 11813.628 0 0 0
 11873.585 0 0 0
 11755.215 0 0 0
 11699.606 0 0 0
 11584.734 0 0 0
 11502.011 0 0 0
 11481.808 0 0 0
 11433.171 0 0 0
 11134.614 0 0 0
 11188.894 0 0 0
 11373.664 0 0 0
 11277.009 0 0 0
 11349.822 0 0 0
 11185.453 0 0 0
 11178.7 0 0 0
 11238.532 0 0 0
 11244.187 0 0 0
 11181.843 0 0 0
 11222.001 0 0 0
 11091.01 0 0 0
 11090.536 0 0 0
 10900.544 0 0 0
 10689.588 0 0 0
 10503.996 0 0 0
 10252.048 0 0 0
 10067.636 0 0 0
 9668.847 0 0 0
 9617.259 0 0 0
 9538.341 0 0 0
 9258.593 0 0 0
 9086.639 0 0 0
 8962.248 0 0 0
 8917.445 0 0 0
 8846.326 0 0 0
 8664.114 0 0 0
 8666.291 0 0 0
 8633.697 0 0 0
 8577.126 0 0 0
 8702.447 0 0 0
 8491.888 0 0 0
 8436.783 0 0 0
 8470.868 0 0 0
 8474.296 0 0 0
 8500.246 0 0 0
 8430.418 0 0 0
 8412.519 0 0 0
 8345.399 0 0 0
 8387.507 0 0 0
 8373.969 0 0 0
 8210.964 0 0 0
 8416.425 0 0 0
 8338.959 0 0 0
 8397.123 0 0 0
 8392.312 0 0 0
 8374.631 0 0 0
 8458.779 0 0 0
 8288.297 0 0 0
 8439.718 0 0 0
 8285.59 0 0 0
 8295.388 0 0 0
 8392.243 0 0 0
 8340.364 0 0 0
 8276.215 0 0 0
 8299.902 0 0 0
 8132.895 0 0 0
 8303.388 0 0 0
 8325.682 0 0 0
 8230.795 0 0 0
 8278.939 0 0 0
 8368.821 0 0 0
 8273.043 0 0 0
 8106.307 0 0 0
 8273.379 0 0 0
 8270.383 0 0 0
 8207.727 0 0 0
 8342.335 0 0 0
 8286.14 0 0 0
 8275.376 0 0 0
 8322.941 0 0 0
 8467.866 0 0 0
 8470.258 0 0 0
 8416.305 0 0 0
 8384.216 0 0 0
 8406.802 0 0 0
 8603.552 0 0 0
 8391.48 0 0 0
 8573.159 0 0 0
 8612.934 0 0 0
 8630.369 0 0 0
 8899.078 0 0 0
 9058.247 0 0 0
 9169.371 0 0 0
 9528.728 0 0 0
 9803.434 0 0 0
 10396.416 0 0 0
 10733.36 0 0 0
 11235.167 0 0 0
 11879.862 0 0 0
 12265.333 0 0 0
 12862.525 0 0 0
 13133.983 0 0 0
 13202.835 0 0 0
 13121.457 0 0 0
 12873.896 0 0 0
 12778.886 0 0 0
 12484.642 0 0 0
 12549.892 0 0 0
 12316.667 0 0 0
 12294.1 0 0 0
 12437.636 0 0 0
 12433.587 0 0 0
 12672.435 0 0 0
 13071.852 0 0 0
 13510.987 0 0 0
 13966.898 0 0 0
 14290.085 0 0 0
 15136.606 0 0 0
 15765.688 0 0 0
 17002.722 0 0 0
 17540.458 0 0 0
 18503.538 0 0 0
 19516.572 0 0 0
 20549.134 0 0 0
 21695.693 0 0 0
 22342.202 0 0 0
 23174.34 0 0 0
 24019.535 0 0 0
 24824.552 0 0 0
 25601.228 0 0 0
 25762.833 0 0 0
 25701.684 0 0 0
 25415.083 0 0 0
 24020.042 0 0 0
 21890.481 0 0 0
 19919.677 0 0 0
 18006.731 0 0 0
 16010.354 0 0 0
 14174.16 0 0 0
 12949.393 0 0 0
 12208.457 0 0 0
 11578.697 0 0 0
 10864.84 0 0 0
 10438.609 0 0 0
 10079.47 0 0 0
 9769.901 0 0 0
 9747.28 0 0 0
 9587.269 0 0 0
 9532.305 0 0 0
 9430.642 0 0 0
 9267.657 0 0 0
 9442.442 0 0 0
 9336.791 0 0 0
 9344.451 0 0 0
 9309.089 0 0 0
 9403.669 0 0 0
 9346.404 0 0 0
 9295.861 0 0 0
 9476.148 0 0 0
 9525.863 0 0 0
 9702.288 0 0 0
 9581.173 0 0 0
 9753.3 0 0 0
 9906.301 0 0 0
 9851.379 0 0 0
 10204.221 0 0 0
 10392.823 0 0 0
 10523.909 0 0 0
 10838.332 0 0 0
 10917.258 0 0 0
 11218.186 0 0 0
 11496.019 0 0 0
 11852.446 0 0 0
 12059.837 0 0 0
 12047.337 0 0 0
 12269.19 0 0 0
 12687.565 0 0 0
 12977.524 0 0 0
 13137.126 0 0 0
 13273.988 0 0 0
 13432.074 0 0 0
 13582.584 0 0 0
 13930.008 0 0 0
 14016.716 0 0 0
 14200.722 0 0 0
 14478.11 0 0 0
 14917.521 0 0 0
 15303.73 0 0 0
 15444.558 0 0 0
 15755.13 0 0 0
 16260.277 0 0 0
 16612.389 0 0 0
 16893.603 0 0 0
 17404.247 0 0 0
 17668.601 0 0 0
 17872.829 0 0 0
 18363.932 0 0 0
 18763.154 0 0 0
 18576.146 0 0 0
 18729.11 0 0 0
 18657.349 0 0 0
 18781.19 0 0 0
 18661.046 0 0 0
 18540.159 0 0 0
 18456.182 0 0 0
 18047.603 0 0 0
 17624.491 0 0 0
 17370.027 0 0 0
 16955.998 0 0 0
 16779.669 0 0 0
 16164.756 0 0 0
 15783.188 0 0 0
 15434.813 0 0 0
 15197.784 0 0 0
 14853.013 0 0 0
 14764.415 0 0 0
 14485.942 0 0 0
 14600.697 0 0 0
 14448.608 0 0 0
 14406.591 0 0 0
 14187.83 0 0 0
 14027.327 0 0 0
 13713.786 0 0 0
 13600.331 0 0 0
 13283.015 0 0 0
 12849.167 0 0 0
 12473.329 0 0 0
 12147.871 0 0 0
 11695.174 0 0 0
 11247.827 0 0 0
 10963.899 0 0 0
 10720.971 0 0 0
 10491.961 0 0 0
 10148.812 0 0 0
 9991.376 0 0 0
 9639.658 0 0 0
 9679.175 0 0 0
 9501.906 0 0 0
 9437.581 0 0 0
 9197.832 0 0 0
 9136.919 0 0 0
 9067.329 0 0 0
 9067.527 0 0 0
 8967.791 0 0 0
 9061.424 0 0 0
 8865.103 0 0 0
 8995.237 0 0 0
 9060.459 0 0 0
 8887.544 0 0 0
 9035.387 0 0 0
 8910.066 0 0 0
 8975.91 0 0 0
 8996.506 0 0 0
 8786.116 0 0 0
 8870.613 0 0 0
 8857.633 0 0 0
 8997.433 0 0 0
 8979.173 0 0 0
 9164.104 0 0 0
 9180.912 0 0 0
 9068.561 0 0 0
 9238.461 0 0 0
 9284.292 0 0 0
 9311.664 0 0 0
 9382.053 0 0 0
 9577.862 0 0 0
 9519.945 0 0 0
 9453.779 0 0 0
 9742.6 0 0 0
 9886.073 0 0 0
 10036.524 0 0 0
 10178.892 0 0 0
 10448.855 0 0 0
 10673.867 0 0 0
 10910.974 0 0 0
 11371.524 0 0 0
 11718.928 0 0 0
 12229.455 0 0 0
 12984.982 0 0 0
 13785.358 0 0 0
 14563.345 0 0 0
 15793.74 0 0 0
 16793.219 0 0 0
 17961.682 0 0 0
 18746.887 0 0 0
 19773.103 0 0 0
 20891.778 0 0 0
 22334.844 0 0 0
 23631.647 0 0 0
 25489.313 0 0 0
 27126.243 0 0 0
 29173.766 0 0 0
 30998.966 0 0 0
 33142.196 0 0 0
 34592.517 0 0 0
 34873.366 0 0 0
 35443.474 0 0 0
 36933.338 0 0 0
 37941.064 0 0 0
 37736.256 0 0 0
 38160.238 0 0 0
 38296.977 0 0 0
 38385.293 0 0 0
 38692.356 0 0 0
 38381.747 0 0 0
 37902.476 0 0 0
 38259.028 0 0 0
 38061.473 0 0 0
 38581.24 0 0 0
 39522.566 0 0 0
 39720.023 0 0 0
 41092.368 0 0 0
 42478.248 0 0 0
 43867.055 0 0 0
 45202.131 0 0 0
 45048.241 0 0 0
 44685.56 0 0 0
 43077.005 0 0 0
 40449.812 0 0 0
 38309.523 0 0 0
 36063.124 0 0 0
 32114.275 0 0 0
 28176.678 0 0 0
 25734.13 0 0 0
 23081.994 0 0 0
 21061.437 0 0 0
 18878.287 0 0 0
 17024.207 0 0 0
 15801.519 0 0 0
 14763.503 0 0 0
 13875.606 0 0 0
 12931.477 0 0 0
 12320.167 0 0 0
 11763.065 0 0 0
 11534.481 0 0 0
 10983.079 0 0 0
 10878.096 0 0 0
 10532.238 0 0 0
 10419.145 0 0 0
 10211.726 0 0 0
 10135.833 0 0 0
 10144.566 0 0 0
 9990.825 0 0 0
 9959.567 0 0 0
 9857.93 0 0 0
 9926.364 0 0 0
 9918.844 0 0 0
 9893.055 0 0 0
 10227.047 0 0 0
 10107.78 0 0 0
 10263.484 0 0 0
 10505.565 0 0 0
 10524.921 0 0 0
 10513.228 0 0 0
 10765.555 0 0 0
 10829.093 0 0 0
 11055.822 0 0 0
 11011.98 0 0 0
 11111.414 0 0 0
 11260.59 0 0 0
 11281.015 0 0 0
 11474.198 0 0 0
 11590.881 0 0 0
 11500.782 0 0 0
 11713.592 0 0 0
 11821.019 0 0 0
 12061.242 0 0 0
 12129.417 0 0 0
 12359.739 0 0 0
 12507.076 0 0 0
 12820.027 0 0 0
 12981.267 0 0 0
 13283.434 0 0 0
 13233.344 0 0 0
 13581.012 0 0 0
 13529.539 0 0 0
 13806.093 0 0 0
 13854.304 0 0 0
 13843.613 0 0 0
 13994.75 0 0 0
 13847.461 0 0 0
 14103.592 0 0 0
 14050.811 0 0 0
 14257.449 0 0 0
 14047.239 0 0 0
 13782.633 0 0 0
 13676.64 0 0 0
 13620.806 0 0 0
 13465.613 0 0 0
 13503.002 0 0 0
 12931.268 0 0 0
 12813.567 0 0 0
 12756.314 0 0 0
 12415.642 0 0 0
 12244.28 0 0 0
 12035.409 0 0 0
 11917.319 0 0 0
 11875.287 0 0 0
 11637.979 0 0 0
 11643.433 0 0 0
 11638.123 0 0 0
 11586.89 0 0 0
 11489.491 0 0 0
 11235.708 0 0 0
 11080.944 0 0 0
 10794.439 0 0 0
 10648.482 0 0 0
 10412.538 0 0 0
 10243.96 0 0 0
 10144.861 0 0 0
 9842.946 0 0 0
 9701.782 0 0 0
 9550.696 0 0 0
 9338.714 0 0 0
 9266.3 0 0 0
 9125.264 0 0 0
 9094.543 0 0 0
 8890.196 0 0 0
 8734.224 0 0 0
 8656.444 0 0 0
 8505.195 0 0 0
 8562.982 0 0 0
 8538.953 0 0 0
 8540.939 0 0 0
 8619.639 0 0 0
 8656.79 0 0 0
 8644.244 0 0 0
 8565.662 0 0 0
 8581.131 0 0 0
 8578.381 0 0 0
 8538.302 0 0 0
 8683.282 0 0 0
 8652.845 0 0 0
 8511.307 0 0 0
 8602.175 0 0 0
 8608.826 0 0 0
 8708.069 0 0 0
 8734.352 0 0 0
 8650.214 0 0 0
 8801.31 0 0 0
 8801.336 0 0 0
 8710.556 0 0 0
 8807.506 0 0 0
 8934.801 0 0 0
 8901.96 0 0 0
 8891.278 0 0 0
 9088.287 0 0 0
 9092.132 0 0 0
 9214.885 0 0 0
 9238.742 0 0 0
 9286.814 0 0 0
 9413.429 0 0 0
 9701.918 0 0 0
 9848.266 0 0 0
 9939.718 0 0 0
 10168.197 0 0 0
 10641.979 0 0 0
 11229.926 0 0 0
 11721.833 0 0 0
 12426.815 0 0 0
 13137.887 0 0 0
 14019.067 0 0 0
 15456.009 0 0 0
 16460.727 0 0 0
 17224.389 0 0 0
 18110.023 0 0 0
 18819.714 0 0 0
 19428.984 0 0 0
 19808.908 0 0 0
 20071.008 0 0 0
 20927.455 0 0 0
 21420.208 0 0 0
 21923.178 0 0 0
 23159.984 0 0 0
 24138.023 0 0 0
 25056.467 0 0 0
 26325.06 0 0 0
 27230.038 0 0 0
 28380.231 0 0 0
 29175.667 0 0 0
 29574.92 0 0 0
 30124.727 0 0 0
 29601.022 0 0 0
 29350.104 0 0 0
 28786.341 0 0 0
 28019.824 0 0 0
 27556.176 0 0 0
 27095.539 0 0 0
 26374.292 0 0 0
 26584.706 0 0 0
 26461.073 0 0 0
 27025.247 0 0 0
 27125.379 0 0 0
 27607.162 0 0 0
 27659.297 0 0 0
 27339.159 0 0 0
 27203.092 0 0 0
 26463.859 0 0 0
 25512.468 0 0 0
 24827.122 0 0 0
 23563.854 0 0 0
 22317.132 0 0 0
 20461.271 0 0 0
 19038.479 0 0 0
 17882.99 0 0 0
 16384.176 0 0 0
 15137.743 0 0 0
 13740.542 0 0 0
 12726.481 0 0 0
 12265.099 0 0 0
 11471.116 0 0 0
 10928.555 0 0 0
 10511.764 0 0 0
 10277.267 0 0 0
 10134.14 0 0 0
 9832.619 0 0 0
 9820.512 0 0 0
 9659.02 0 0 0
 9634.511 0 0 0
 9673.991 0 0 0
 9480.67 0 0 0
 9625.496 0 0 0
 9514.189 0 0 0
 9592.26 0 0 0
 9648.469 0 0 0
 9500.512 0 0 0
 9646.825 0 0 0
 9764.89 0 0 0
 9708.842 0 0 0
 9949.976 0 0 0
 9790.397 0 0 0
 9915.353 0 0 0
 9911.25 0 0 0
 9934.505 0 0 0
 10145.178 0 0 0
 10030.621 0 0 0
 10173.562 0 0 0
 10373.018 0 0 0
 10415.168 0 0 0
 10497.686 0 0 0
 10493.746 0 0 0
 10452.273 0 0 0
 10718.763 0 0 0
 10815.588 0 0 0
 11007.002 0 0 0
 10867.158 0 0 0
 11014.309 0 0 0
 11205.73 0 0 0
 11230.454 0 0 0
 11388.386 0 0 0
 11430.159 0 0 0
 11507.006 0 0 0
 11714.478 0 0 0
 11814.049 0 0 0
 11942.497 0 0 0
 12080.809 0 0 0
 12262.581 0 0 0
 12314.163 0 0 0
 12524.679 0 0 0
 12551.015 0 0 0
 12712.767 0 0 0
 12800.934 0 0 0
 12920.525 0 0 0
 13032.554 0 0 0
 12785.276 0 0 0
 12842.346 0 0 0
 12509.624 0 0 0
 12457.406 0 0 0
 12238.99 0 0 0
 12029.287 0 0 0
 11830.86 0 0 0
 11447.316 0 0 0
 11368.009 0 0 0
 11056.783 0 0 0
 10865.991 0 0 0
 10713.284 0 0 0
 10431.928 0 0 0
 10358.137 0 0 0
 10223.634 0 0 0
 10197.215 0 0 0
 10216.02 0 0 0
 10201.152 0 0 0
 10143.952 0 0 0
 9980.447 0 0 0
 10100.296 0 0 0
 9989.837 0 0 0
 9991.878 0 0 0
 10091.702 0 0 0
 10006.442 0 0 0
 9871.625 0 0 0
 9767.321 0 0 0
 9596.211 0 0 0
 9566.697 0 0 0
 9330.505 0 0 0
 9145.652 0 0 0
 9131.534 0 0 0
 9117.602 0 0 0
 8985.328 0 0 0
 9013.55 0 0 0
 8864.868 0 0 0
 8904.643 0 0 0
 8888.372 0 0 0
 8863.246 0 0 0
 8859.119 0 0 0
 8957.648 0 0 0
 8937.568 0 0 0
 9041.149 0 0 0
 9037.514 0 0 0
 9046.114 0 0 0
 9219.391 0 0 0
 9085.534 0 0 0
 9163.734 0 0 0
 9303.765 0 0 0
 9237.568 0 0 0
 9388.776 0 0 0
 9576.41 0 0 0
 9567 0 0 0
 9605.306 0 0 0
 9608.195 0 0 0
 9483.936 0 0 0
 9888.685 0 0 0
 10034.441 0 0 0
 10287.163 0 0 0
 10521.825 0 0 0
 10744.475 0 0 0
 10983.399 0 0 0
 11399.347 0 0 0
 12030.205 0 0 0
 12405.647 0 0 0
 12919.582 0 0 0
 13553.065 0 0 0
 14777.55 0 0 0
 15877.344 0 0 0
 17264.138 0 0 0
 18529.457 0 0 0
 20310.686 0 0 0
 22149.613 0 0 0
 24282.131 0 0 0
 26584.615 0 0 0
 27985.229 0 0 0
 29950.009 0 0 0
 31681.58 0 0 0
 33105.211 0 0 0
 34322.262 0 0 0
 35040.235 0 0 0
 36198.328 0 0 0
 37085.175 0 0 0
 37131.842 0 0 0
 38384.328 0 0 0
 37528.943 0 0 0
 38389.623 0 0 0
 38531.474 0 0 0
 38541.044 0 0 0
 39628.113 0 0 0
 40428.664 0 0 0
 41370.927 0 0 0
 42584.605 0 0 0
 43082.043 0 0 0
 45082.075 0 0 0
 45930.623 0 0 0
 47320.686 0 0 0
 47875.472 0 0 0
 47852.581 0 0 0
 48482.417 0 0 0
 48050.373 0 0 0
 47951.202 0 0 0
 46566.09 0 0 0
 44955.025 0 0 0
 44328.703 0 0 0
 43284.85 0 0 0
 42039.473 0 0 0
 41005.737 0 0 0
 39276.075 0 0 0
 37804.507 0 0 0
 36653.338 0 0 0
 34752.199 0 0 0
 31627.191 0 0 0
 28489.398 0 0 0
 26607.235 0 0 0
 24245.059 0 0 0
 21418.718 0 0 0
 18928.945 0 0 0
 16795.543 0 0 0
 15490.906 0 0 0
 14445.105 0 0 0
 13282.473 0 0 0
 12523.965 0 0 0
 11897.186 0 0 0
 11504.345 0 0 0
 11230.774 0 0 0
 10917.466 0 0 0
 10894.742 0 0 0
 10606.714 0 0 0
 10494.999 0 0 0
 10416.822 0 0 0
 10445.684 0 0 0
 10466.238 0 0 0
 10430.606 0 0 0
 10444.256 0 0 0
 10577.609 0 0 0
 10677.556 0 0 0
 10713.827 0 0 0
 10800.413 0 0 0
 11025.916 0 0 0
 10996.967 0 0 0
 11185.87 0 0 0
 11348.799 0 0 0
 11570.563 0 0 0
 11395.675 0 0 0
 11626.778 0 0 0
 11689.289 0 0 0
 11767.81 0 0 0
 11830.323 0 0 0
 12049.124 0 0 0
 11877.356 0 0 0
 11824.108 0 0 0
 12204.524 0 0 0
 11968.025 0 0 0
 12044.479 0 0 0
 12132.209 0 0 0
 12064.121 0 0 0
 12387.062 0 0 0
 12058.958 0 0 0
 12399.617 0 0 0
 12323.961 0 0 0
 12354.402 0 0 0
 12386.045 0 0 0
 12467.713 0 0 0
 12654.785 0 0 0
 12571.527 0 0 0
 12554.203 0 0 0
 12662.344 0 0 0
 12562.799 0 0 0
 12699.632 0 0 0
 12567.126 0 0 0
 12231.528 0 0 0
 12424.335 0 0 0
 12099.361 0 0 0
 11932.363 0 0 0
 11574.844 0 0 0
 11331.499 0 0 0
 11116.596 0 0 0
 11018.527 0 0 0
 10558.452 0 0 0
 10397.797 0 0 0
 10103.881 0 0 0
 10117.463 0 0 0
 9795.593 0 0 0
 9653.758 0 0 0
 9527.891 0 0 0
 9350.883 0 0 0
 9181.961 0 0 0
 9238.416 0 0 0
 8974.524 0 0 0
 8991.319 0 0 0
 8837.609 0 0 0
 8683.703 0 0 0
 8766.776 0 0 0
 8726.404 0 0 0
 8723.432 0 0 0
 8599.578 0 0 0
 8677.024 0 0 0
 8531.964 0 0 0
 8525.03 0 0 0
 8463.548 0 0 0
 8456.751 0 0 0
 8331.081 0 0 0
 8348.954 0 0 0
 8355.984 0 0 0
 8463.621 0 0 0
 8302.294 0 0 0
 8378.771 0 0 0
 8360.001 0 0 0
 8305.597 0 0 0
 8392.448 0 0 0
 8332.492 0 0 0
 8528.662 0 0 0
 8356.055 0 0 0
 8312.572 0 0 0
 8257.301 0 0 0
 8321.098 0 0 0
 8520.413 0 0 0
 8367.044 0 0 0
 8365.928 0 0 0
 8399.575 0 0 0
 8400.137 0 0 0
 8353.942 0 0 0
 8399.918 0 0 0
 8369.135 0 0 0
 8373.848 0 0 0
 8518.48 0 0 0
 8592.596 0 0 0
 8656.089 0 0 0
 8717.265 0 0 0
 8879.567 0 0 0
 8910.724 0 0 0
 9265.841 0 0 0
 9337.071 0 0 0
 9709.422 0 0 0
 9874.093 0 0 0
 10147.64 0 0 0
 10552.776 0 0 0
 10848.217 0 0 0
 11404.895 0 0 0
 11822.411 0 0 0
 12280.289 0 0 0
 12839.741 0 0 0
 13412.802 0 0 0
 13786.819 0 0 0
 14137.234 0 0 0
 14345.039 0 0 0
 14786.743 0 0 0
 15178.429 0 0 0
 15525.238 0 0 0
 15649.083 0 0 0
 16089.878 0 0 0
 16572.296 0 0 0
 16849.383 0 0 0
 17503.947 0 0 0
 17676.535 0 0 0
 18034.911 0 0 0
 18835.602 0 0 0
 19109.044 0 0 0
 19407.164 0 0 0
 19611.733 0 0 0
 19667.292 0 0 0
 19846.437 0 0 0
 19988.963 0 0 0
 20010.071 0 0 0
 20140.452 0 0 0
 20067.678 0 0 0
 20130.488 0 0 0
 20045.792 0 0 0
 19899.304 0 0 0
 19854.86 0 0 0
 19693.769 0 0 0
 19590.035 0 0 0
 19283.523 0 0 0
 19327.769 0 0 0
 19629.129 0 0 0
 19424.102 0 0 0
 19523.293 0 0 0
 19463.48 0 0 0
 19262.409 0 0 0
 18964.166 0 0 0
 18211.788 0 0 0
 16933.277 0 0 0
 15564.414 0 0 0
 14424.757 0 0 0
 13277.629 0 0 0
 12193.594 0 0 0
 10960.814 0 0 0
 10440.902 0 0 0
 9855.552 0 0 0
 9853.885 0 0 0
 9316.069 0 0 0
 8996.012 0 0 0
 8967.492 0 0 0
 8884.083 0 0 0
 8943.527 0 0 0
 8756.577 0 0 0
 8732.89 0 0 0
 8673.328 0 0 0
 8593.193 0 0 0
 8711.829 0 0 0
 8653.212 0 0 0
 8685.512 0 0 0
 8727.026 0 0 0
 8689.323 0 0 0
 8747.203 0 0 0
 8740.802 0 0 0
 8657.716 0 0 0
 8858.748 0 0 0
 8748.996 0 0 0
 8857.505 0 0 0
 8792.408 0 0 0
 8791.318 0 0 0
 8979.501 0 0 0
 8932.453 0 0 0
 9092.136 0 0 0
 9204.83 0 0 0
 9413.298 0 0 0
 9376.918 0 0 0
 9599.214 0 0 0
 9783.903 0 0 0
 10043.336 0 0 0
 10325.814 0 0 0
 10505.766 0 0 0
 10546.323 0 0 0
 10841.858 0 0 0
 11098.202 0 0 0
 11413.236 0 0 0
 11675.298 0 0 0
 11855.567 0 0 0
 12138.664 0 0 0
 12318.568 0 0 0
 12479.134 0 0 0
 12562.157 0 0 0
 12787.616 0 0 0
 12919.105 0 0 0
 13146.862 0 0 0
 13204.154 0 0 0
 13062.183 0 0 0
 13149.473 0 0 0
 13109.474 0 0 0
 13203.267 0 0 0
 12966.611 0 0 0
 12925.063 0 0 0
 12946.517 0 0 0
 12964.727 0 0 0
 12971.229 0 0 0
 12950.961 0 0 0
 12868.483 0 0 0
 12991.766 0 0 0
 12965.412 0 0 0
 13255.899 0 0 0
 12934.738 0 0 0
 13198.053 0 0 0
 13028.575 0 0 0
 13024.793 0 0 0
 13124.163 0 0 0
 12873.484 0 0 0
 13084.523 0 0 0
 12764.061 0 0 0
 12566.551 0 0 0
 12488.419 0 0 0
 11988.881 0 0 0
 11807.913 0 0 0
 11490.743 0 0 0
 10928.061 0 0 0
 10592.972 0 0 0
 10208.429 0 0 0
 10113.36 0 0 0
 9681.53 0 0 0
 9269.498 0 0 0
 9155.89 0 0 0
 9052.892 0 0 0
 9002.397 0 0 0
 8770.754 0 0 0
 8679.878 0 0 0
 8780.516 0 0 0
 8560.873 0 0 0
 8550.74 0 0 0
 8644.94 0 0 0
 8584.963 0 0 0
 8499.405 0 0 0
 8506.006 0 0 0
 8539.809 0 0 0
 8601.175 0 0 0
 8527.066 0 0 0
 8699.634 0 0 0
 8658.947 0 0 0
 8784.1 0 0 0
 8890.371 0 0 0
 8826.187 0 0 0
 8991.836 0 0 0
 9080.255 0 0 0
 9364.876 0 0 0
 9505.532 0 0 0
 9847.888 0 0 0
 10102.069 0 0 0
 10409.434 0 0 0
 10986.552 0 0 0
 11844.252 0 0 0
 12291.78 0 0 0
 13114.326 0 0 0
 13945.625 0 0 0
 14817.717 0 0 0
 15876.412 0 0 0
 16177.235 0 0 0
 16845.641 0 0 0
 17069.878 0 0 0
 16911.876 0 0 0
 16908.308 0 0 0
 16871.828 0 0 0
 16672.286 0 0 0
 16338.394 0 0 0
 16110.361 0 0 0
 16172.073 0 0 0
 15884.86 0 0 0
 16309.802 0 0 0
 16492.963 0 0 0
 16881.726 0 0 0
 17586.044 0 0 0
 17916.37 0 0 0
 18706.099 0 0 0
 19473.189 0 0 0
 20488.628 0 0 0
 21471.548 0 0 0
 22039.687 0 0 0
 22927.369 0 0 0
 24237.477 0 0 0
 25108.926 0 0 0
 26239.231 0 0 0
 26931.13 0 0 0
 27878.78 0 0 0
 28840.295 0 0 0
 29912.055 0 0 0
 30771.593 0 0 0
 31469 0 0 0
 31862.408 0 0 0
 32447.579 0 0 0
 32360.513 0 0 0
 32419.105 0 0 0
 31913.355 0 0 0
 31273.035 0 0 0
 29709.656 0 0 0
 27642.656 0 0 0
 26354.667 0 0 0
 24186.309 0 0 0
 22280.186 0 0 0
 20351.722 0 0 0
 18200.888 0 0 0
 17217.73 0 0 0
 15914.453 0 0 0
 14709.212 0 0 0
 13566.977 0 0 0
 12640.47 0 0 0
 12086.46 0 0 0
 11528.75 0 0 0
 10962.172 0 0 0
 10613.804 0 0 0
 10232.859 0 0 0
 10232.052 0 0 0
 9941.09 0 0 0
 9855.269 0 0 0
 9735.109 0 0 0
 9719.293 0 0 0
 9901.863 0 0 0
 9791.124 0 0 0
 9815.663 0 0 0
 9856.842 0 0 0
 10033.117 0 0 0
 10100.149 0 0 0
 10181.499 0 0 0
 10185.579 0 0 0
 10454.309 0 0 0
 10260.57 0 0 0
 10454.189 0 0 0
 10516.736 0 0 0
 10548.812 0 0 0
 10588.96 0 0 0
 10790.871 0 0 0
 10872.415 0 0 0
 10717.256 0 0 0
 10830.799 0 0 0
 11100.697 0 0 0
 10986.339 0 0 0
 11199.614 0 0 0
 11253.917 0 0 0
 11393.922 0 0 0
 11660.213 0 0 0
 11655.844 0 0 0
 11945.478 0 0 0
 12019.024 0 0 0
 12110.289 0 0 0
 12382.833 0 0 0
 12600.449 0 0 0
 12588.204 0 0 0
 12804.348 0 0 0
 12887.134 0 0 0
 13161.688 0 0 0
 12981.796 0 0 0
 13182.968 0 0 0
 13015.838 0 0 0
 13022.565 0 0 0
 13093.943 0 0 0
 12963.706 0 0 0
 12931.082 0 0 0
 12844.614 0 0 0
 12647.989 0 0 0
 12605.552 0 0 0
 12314.5 0 0 0
 12084.158 0 0 0
 11833.852 0 0 0
 11553.945 0 0 0
 11565.666 0 0 0
 11279.393 0 0 0
 10921.216 0 0 0
 10634.592 0 0 0
 10369.147 0 0 0
 10328.593 0 0 0
 10176.924 0 0 0
 9929.647 0 0 0
 9717.724 0 0 0
 9649.643 0 0 0
 9401.978 0 0 0
 9289.786 0 0 0
 9259.28 0 0 0
 9099.951 0 0 0
 8915.749 0 0 0
 8930.564 0 0 0
 8966.764 0 0 0
 8775.972 0 0 0
 8752.497 0 0 0
 8531.641 0 0 0
 8679.008 0 0 0
 8475.745 0 0 0
 8401.821 0 0 0
 8398.942 0 0 0
 8370.078 0 0 0
 8406.531 0 0 0
 8394.478 0 0 0
 8341.578 0 0 0
 8313.713 0 0 0
 8274.43 0 0 0
 8181.944 0 0 0
 8294.369 0 0 0
 8189.086 0 0 0
 8342.145 0 0 0
 8171.421 0 0 0
 8245.451 0 0 0
 8142.819 0 0 0
 8195.524 0 0 0
 8395.252 0 0 0
 8253.113 0 0 0
 8336.561 0 0 0
 8296.046 0 0 0
 8307.246 0 0 0
 8316.516 0 0 0
 8397.119 0 0 0
 8465.836 0 0 0
 8489.701 0 0 0
 8628.063 0 0 0
 8704.926 0 0 0
 8692.687 0 0 0
 9029.716 0 0 0
 9253.722 0 0 0
 9484.327 0 0 0
 9499.334 0 0 0
 9998.766 0 0 0
 10339.222 0 0 0
 10850.21 0 0 0
 11340.755 0 0 0
 11815.98 0 0 0
 12200.212 0 0 0
 12785.942 0 0 0
 13253.124 0 0 0
 13858.882 0 0 0
 14073.611 0 0 0
 14120.595 0 0 0
 14528.669 0 0 0
 14555.925 0 0 0
 14517.388 0 0 0
 14488.238 0 0 0
 14368.806 0 0 0
 14432.628 0 0 0
 14115.051 0 0 0
 14036.958 0 0 0
 14210.709 0 0 0
 14229.755 0 0 0
 14383.222 0 0 0
 14447.144 0 0 0
 14889.928 0 0 0
 15033.814 0 0 0
 15287.185 0 0 0
 15998.555 0 0 0
 16515.676 0 0 0
 16804.236 0 0 0
 17203.197 0 0 0
 17609.984 0 0 0
 18176.805 0 0 0
 18322.138 0 0 0
 18452.35 0 0 0
 18654.395 0 0 0
 18600.452 0 0 0
 18695.721 0 0 0
 18239.56 0 0 0
 17940.487 0 0 0
 17815.155 0 0 0
 17156.94 0 0 0
 16559.414 0 0 0
 15905.874 0 0 0
 15149.575 0 0 0
 14847.796 0 0 0
 14135.063 0 0 0
 13673.143 0 0 0
 13179.604 0 0 0
 12587.931 0 0 0
 12325.513 0 0 0
 11678.132 0 0 0
 11165.015 0 0 0
 10576.43 0 0 0
 10399.92 0 0 0
 10138.83 0 0 0
 9890.319 0 0 0
 9678.896 0 0 0
 9699.533 0 0 0
 9537.186 0 0 0
 9538.879 0 0 0
 9428.69 0 0 0
 9458.94 0 0 0
 9725.567 0 0 0
 9571.855 0 0 0
 9706.685 0 0 0
 9766.765 0 0 0
 9965.427 0 0 0
 10057.302 0 0 0
 10057.814 0 0 0
 10221.432 0 0 0
 10448.036 0 0 0
 10571.212 0 0 0
 10622.359 0 0 0
 10817.051 0 0 0
 10997.72 0 0 0
 11065.006 0 0 0
 11167.772 0 0 0
 11427.8 0 0 0
 11493.648 0 0 0
 11717.999 0 0 0
 11841.484 0 0 0
 11925.292 0 0 0
 12279.951 0 0 0
 12345.343 0 0 0
 12313.185 0 0 0
 12532.31 0 0 0
 12514.232 0 0 0
 12642.388 0 0 0
 12751.101 0 0 0
 12657.355 0 0 0
 12881.181 0 0 0
 12843.406 0 0 0
 12985.554 0 0 0
 13020.904 0 0 0
 13080.862 0 0 0
 13427.162 0 0 0
 13207.029 0 0 0
 13544.769 0 0 0
 13482.426 0 0 0
 13766.941 0 0 0
 13806.678 0 0 0
 13987.06 0 0 0
 13961.298 0 0 0
 13922.824 0 0 0
 13896.782 0 0 0
 13857.185 0 0 0
 13877.12 0 0 0
 13931.731 0 0 0
 13634.903 0 0 0
 13500.845 0 0 0
 13247.912 0 0 0
 13073.2 0 0 0
 12960.563 0 0 0
 12746.913 0 0 0
 12646.182 0 0 0
 12263.537 0 0 0
 12242.011 0 0 0
 12210.767 0 0 0
 11924.075 0 0 0
 11637.566 0 0 0
 11660.807 0 0 0
 11454.11 0 0 0
 11211.835 0 0 0
 10853.446 0 0 0
 10457.513 0 0 0
 10300.513 0 0 0
 10029.581 0 0 0
 9946.854 0 0 0
 9692.955 0 0 0
 9225.163 0 0 0
 9334.57 0 0 0
 9194.389 0 0 0
 9003.379 0 0 0
 8937.879 0 0 0
 8743.363 0 0 0
 8839.15 0 0 0
 8653.853 0 0 0
 8712.754 0 0 0
 8623.353 0 0 0
 8612.477 0 0 0
 8701.561 0 0 0
 8736.574 0 0 0
 8619.258 0 0 0
 8759.373 0 0 0
 8706.913 0 0 0
 8622.971 0 0 0
 8772.629 0 0 0
 8908.505 0 0 0
 8984.545 0 0 0
 9090.158 0 0 0
 9385.746 0 0 0
 9372.661 0 0 0
 9675.476 0 0 0
 10073.257 0 0 0
 10202.408 0 0 0
 10709.712 0 0 0
 10808.777 0 0 0
 11427.742 0 0 0
 12272.441 0 0 0
 12538.19 0 0 0
 13271.68 0 0 0
 13941.427 0 0 0
 14584.652 0 0 0
 15045.849 0 0 0
 15344.739 0 0 0
 15395.939 0 0 0
 15589.721 0 0 0
 15967.266 0 0 0
 16317.748 0 0 0
 16267.385 0 0 0
 16442.013 0 0 0
 16693.833 0 0 0
 16548.147 0 0 0
 17171.913 0 0 0
 17240.273 0 0 0
 17754.372 0 0 0
 17827.291 0 0 0
 18181.272 0 0 0
 18593.381 0 0 0
 18715.333 0 0 0
 19224.554 0 0 0
 19645.251 0 0 0
 19896.267 0 0 0
 20352.07 0 0 0
 20729.047 0 0 0
 21256.641 0 0 0
 21904.4 0 0 0
 22145.946 0 0 0
 23059.421 0 0 0
 23183.192 0 0 0
 24038.268 0 0 0
 24760.585 0 0 0
 25229.649 0 0 0
 25809.161 0 0 0
 26099.676 0 0 0
 26708.778 0 0 0
 26562.101 0 0 0
 26235.267 0 0 0
 25948.608 0 0 0
 25418.055 0 0 0
 24572.668 0 0 0
 23499.916 0 0 0
 21930.908 0 0 0
 21025.498 0 0 0
 19881.893 0 0 0
 18476.77 0 0 0
 17058.692 0 0 0
 15767.311 0 0 0
 14964.07 0 0 0
 14056.484 0 0 0
 12928.351 0 0 0
 12014.74 0 0 0
 11219.469 0 0 0
 10723.437 0 0 0
 10296.185 0 0 0
 9844.477 0 0 0
 9511.618 0 0 0
 9309.059 0 0 0
 9177.763 0 0 0
 9065.198 0 0 0
 9077.186 0 0 0
 9079.236 0 0 0
 8977.255 0 0 0
 8944.44 0 0 0
 9038.759 0 0 0
 8891.177 0 0 0
 8870.256 0 0 0
 9021.399 0 0 0
 8985.066 0 0 0
 8794.337 0 0 0
 8865.14 0 0 0
 8849.921 0 0 0
 8890.101 0 0 0
 8920.451 0 0 0
 8849.712 0 0 0
 8810.194 0 0 0
 8894.803 0 0 0
 8948.577 0 0 0
 8912.529 0 0 0
 8996.97 0 0 0
 8826.517 0 0 0
 9059.657 0 0 0
 8946.338 0 0 0
 8999.626 0 0 0
 8899.386 0 0 0
 8955.909 0 0 0
 8987.242 0 0 0
 8925.424 0 0 0
 8958.045 0 0 0
 8916.265 0 0 0
 8893.914 0 0 0
 8823.813 0 0 0
 8786.081 0 0 0
 8836.731 0 0 0
 8892.953 0 0 0
 8884.273 0 0 0
 8954.635 0 0 0
 8794.654 0 0 0
 8849.442 0 0 0
 8990.621 0 0 0
 8887.248 0 0 0
 8909.836 0 0 0
 8879.054 0 0 0
 8785.884 0 0 0
 8735.27 0 0 0
 8626.195 0 0 0
 8701.327 0 0 0
 8638.776 0 0 0
 8587.843 0 0 0
 8407.124 0 0 0
 8455.431 0 0 0
 8329.334 0 0 0
 8178.433 0 0 0
 8222.26 0 0 0
 8179.629 0 0 0
 8028.449 0 0 0
 7936.123 0 0 0
 7999.367 0 0 0
 7860.658 0 0 0
 7933.716 0 0 0
 7797.045 0 0 0
 7908.075 0 0 0
 7820.759 0 0 0
 7745.537 0 0 0
 7854.994 0 0 0
 7820.966 0 0 0
 7762.341 0 0 0
 7791.289 0 0 0
 7658.819 0 0 0
 7660.186 0 0 0
 7695.703 0 0 0
 7718.796 0 0 0
 7669.697 0 0 0
 7593.317 0 0 0
 7593.004 0 0 0
 7794.921 0 0 0
 7661.31 0 0 0
 7712.439 0 0 0
 7610.589 0 0 0
 7731.887 0 0 0
 7569.128 0 0 0
 7589.224 0 0 0
 7719.472 0 0 0
 7585.177 0 0 0
 7554.729 0 0 0
 7593.761 0 0 0
 7690.605 0 0 0
 7758.737 0 0 0
 7603.667 0 0 0
 7685.993 0 0 0
 7712.129 0 0 0
 7653.091 0 0 0
 7871.073 0 0 0
 7737.231 0 0 0
 7737.552 0 0 0
 7806.178 0 0 0
 7853.612 0 0 0
 7977.088 0 0 0
 7971.16 0 0 0
 8173.789 0 0 0
 8135.62 0 0 0
 8223.413 0 0 0
 8331.654 0 0 0
 8392.514 0 0 0
 8557.418 0 0 0
 8872.719 0 0 0
 9146.877 0 0 0
 9490.543 0 0 0
 9740.285 0 0 0
 10003.746 0 0 0
 10233.58 0 0 0
 10534.525 0 0 0
 10608.824 0 0 0
 10559.38 0 0 0
 10510.97 0 0 0
 10498.558 0 0 0
 10164.821 0 0 0
 9960.453 0 0 0
 9577.311 0 0 0
 9534.288 0 0 0
 9427.534 0 0 0
 9170.164 0 0 0
 9159.516 0 0 0
 9004.114 0 0 0
 8948.808 0 0 0
 9028.716 0 0 0
 9070.939 0 0 0
 8943.447 0 0 0
 9105.978 0 0 0
 9108.38 0 0 0
 9299.331 0 0 0
 9249.793 0 0 0
 9297.309 0 0 0
 9510.402 0 0 0
 9721.72 0 0 0
 9694.98 0 0 0
 9738.573 0 0 0
 9739.086 0 0 0
 9691.409 0 0 0
 9649.896 0 0 0
 9708.637 0 0 0
 9722.367 0 0 0
 9487.526 0 0 0
 9378.228 0 0 0
 9362.776 0 0 0
 9301.55 0 0 0
 9132.658 0 0 0
 9103.63 0 0 0
 9069.158 0 0 0
 8961.002 0 0 0
 8886.729 0 0 0
 9095.34 0 0 0
 8799.821 0 0 0
 8826.824 0 0 0
 8929.211 0 0 0
 8771.468 0 0 0
 9035.576 0 0 0
 8882.838 0 0 0
 8901.244 0 0 0
 8920.925 0 0 0
 9137.008 0 0 0
 9109.636 0 0 0
 9169.976 0 0 0
 9275.931 0 0 0
 9361.95 0 0 0
 9392.035 0 0 0
 9513.782 0 0 0
 9511.771 0 0 0
 9771.302 0 0 0
 9681.431 0 0 0
 9813.002 0 0 0
 9900.052 0 0 0
 9950.327 0 0 0
 10067.792 0 0 0
 10231.111 0 0 0
 10215.709 0 0 0
 10488.655 0 0 0
 10607.733 0 0 0
 10600.977 0 0 0
 10817.358 0 0 0
 10762.854 0 0 0
 11042.747 0 0 0
 11002.959 0 0 0
 11102.721 0 0 0
 11341.05 0 0 0
 11346.851 0 0 0
 11675.428 0 0 0
 11466.962 0 0 0
 11470.776 0 0 0
 11547.971 0 0 0
 11463.272 0 0 0
 11514.01 0 0 0
 11526.691 0 0 0
 11577.982 0 0 0
 11565.443 0 0 0
 11458.449 0 0 0
 11446.246 0 0 0
 11576.062 0 0 0
 11655.996 0 0 0
 11663.528 0 0 0
 11533.636 0 0 0
 11563.283 0 0 0
 11367.806 0 0 0
 11454.011 0 0 0
 11549.125 0 0 0
 11330.635 0 0 0
 11433.368 0 0 0
 11210.163 0 0 0
 11177.048 0 0 0
 10950.875 0 0 0
 10869.88 0 0 0
 10632.241 0 0 0
 10655.636 0 0 0
 10413.734 0 0 0
 10205.709 0 0 0
 9985.21 0 0 0
 10011.617 0 0 0
 9938.666 0 0 0
 9764.168 0 0 0
 9621.048 0 0 0
 9485.651 0 0 0
 9486.709 0 0 0
 9474.336 0 0 0
 9143.506 0 0 0
 9055.623 0 0 0
 9175.592 0 0 0
 8947.967 0 0 0
 9021.191 0 0 0
 8963.213 0 0 0
 8868.869 0 0 0
 8844.975 0 0 0
 8881.663 0 0 0
 8821.885 0 0 0
 8774.081 0 0 0
 8931.39 0 0 0
 9045.224 0 0 0
 9199.625 0 0 0
 9231.105 0 0 0
 9275.022 0 0 0
 9351.746 0 0 0
 9448.99 0 0 0
 9660.219 0 0 0
 10015.395 0 0 0
 10312.059 0 0 0
 10367.976 0 0 0
 10836.504 0 0 0
 11096.171 0 0 0
 11647.755 0 0 0
 11996.54 0 0 0
 12533.942 0 0 0
 13061.617 0 0 0
 13513.134 0 0 0
 14406.037 0 0 0
 15268.899 0 0 0
 16328.42 0 0 0
 16813.283 0 0 0
 17670.816 0 0 0
 19039.498 0 0 0
 19691.087 0 0 0
 20958.838 0 0 0
 21440.301 0 0 0
 21881.762 0 0 0
 22807.999 0 0 0
 23355.334 0 0 0
 23760.048 0 0 0
 24350.896 0 0 0
 24679.981 0 0 0
 25608.723 0 0 0
 25919.074 0 0 0
 25377.071 0 0 0
 26055.516 0 0 0
 26183.342 0 0 0
 26436.572 0 0 0
 26319.312 0 0 0
 26294.074 0 0 0
 26258.159 0 0 0
 25941.44 0 0 0
 25752.023 0 0 0
 25441.966 0 0 0
 24930.125 0 0 0
 24797.862 0 0 0
 24701.93 0 0 0
 24578.978 0 0 0
 24603.286 0 0 0
 24684.679 0 0 0
 24869.671 0 0 0
 25022.155 0 0 0
 25362.155 0 0 0
 25653.777 0 0 0
 25939.151 0 0 0
 25660.031 0 0 0
 25545.329 0 0 0
 25178.516 0 0 0
 24606.167 0 0 0
 24044.769 0 0 0
 23726.151 0 0 0
 22558.75 0 0 0
 21574.828 0 0 0
 20798.608 0 0 0
 19594.754 0 0 0
 18596.14 0 0 0
 17304.425 0 0 0
 16081.723 0 0 0
 15260.469 0 0 0
 14187.018 0 0 0
 13386.498 0 0 0
 12595.494 0 0 0
 12128.989 0 0 0
 11665.889 0 0 0
 11267.141 0 0 0
 11013.863 0 0 0
 10529.912 0 0 0
 10578.872 0 0 0
 10419.785 0 0 0
 10417.442 0 0 0
 10297.005 0 0 0
 10196.583 0 0 0
 10039.291 0 0 0
 10089.564 0 0 0
 9994.271 0 0 0
 10093.507 0 0 0
 10066.33 0 0 0
 9976.367 0 0 0
 10131.913 0 0 0
 10077.792 0 0 0
 10041.624 0 0 0
 10201.94 0 0 0
 10098.271 0 0 0
 10289.963 0 0 0
 10204.61 0 0 0
 10249.887 0 0 0
 10389.541 0 0 0
 10400.167 0 0 0
 10568.72 0 0 0
 10660.946 0 0 0
 10741.642 0 0 0
 10742.927 0 0 0
 10906.46 0 0 0
 11102.494 0 0 0
 11025.965 0 0 0
 11033.443 0 0 0
 11264.572 0 0 0
 11289.761 0 0 0
 11496.546 0 0 0
 11386.981 0 0 0
 11396.845 0 0 0
 11461.276 0 0 0
 11679.115 0 0 0
 11384.84 0 0 0
 11350.134 0 0 0
 11341.722 0 0 0
 11182.107 0 0 0
 11196.753 0 0 0
 11094.729 0 0 0
 10872.629 0 0 0
 10772.032 0 0 0
 10625.34 0 0 0
 10498.094 0 0 0
 10120.86 0 0 0
 10263.853 0 0 0
 9974.041 0 0 0
 9972.987 0 0 0
 9865.674 0 0 0
 9678.963 0 0 0
 9571.701 0 0 0
 9451.478 0 0 0
 9535.759 0 0 0
 9267.774 0 0 0
 9360.827 0 0 0
 9192.486 0 0 0
 9144.515 0 0 0
 9142.575 0 0 0
 8961.047 0 0 0
 8894.598 0 0 0
 8807.538 0 0 0
 8680.223 0 0 0
 8749.631 0 0 0
 8550.991 0 0 0
 8579.927 0 0 0
 8466.657 0 0 0
 8334.777 0 0 0
 8320.427 0 0 0
 8371.343 0 0 0
 8268.256 0 0 0
 8317.119 0 0 0
 8309.47 0 0 0
 8331.41 0 0 0
 8364.534 0 0 0
 8323.239 0 0 0
 8435.662 0 0 0
 8462.79 0 0 0
 8467.044 0 0 0
 8627.331 0 0 0
 8756.04 0 0 0
 9000.55 0 0 0
 9099.264 0 0 0
 9376.766 0 0 0
 9530.045 0 0 0
 9699.509 0 0 0
 9884.224 0 0 0
 10273.756 0 0 0
 10133.975 0 0 0
 10264.667 0 0 0
 10261.99 0 0 0
 10276.745 0 0 0
 10264.139 0 0 0
 10109.995 0 0 0
 10025.508 0 0 0
 9973.269 0 0 0
 9986.875 0 0 0
 9903.928 0 0 0
 9979.312 0 0 0
 9936.75 0 0 0
 10029.012 0 0 0
 10136.602 0 0 0
 10077.722 0 0 0
 10396.439 0 0 0
 10542.185 0 0 0
 10604.226 0 0 0
 10934.633 0 0 0
 11079.268 0 0 0
 11216.645 0 0 0
 11345.559 0 0 0
 11826.599 0 0 0
 12134.741 0 0 0
 12269.093 0 0 0
 12580.868 0 0 0
 12733.543 0 0 0
 12867.26 0 0 0
 13089.277 0 0 0
 13340.76 0 0 0
 13607.362 0 0 0
 13854.314 0 0 0
 14140.393 0 0 0
 14400.13 0 0 0
 14612.28 0 0 0
 14772.585 0 0 0
 15035.765 0 0 0
 15642.857 0 0 0
 15435.047 0 0 0
 15763.232 0 0 0
 15526.33 0 0 0
 15279.87 0 0 0
 14971.903 0 0 0
 14476.312 0 0 0
 13992.189 0 0 0
 13145.48 0 0 0
 12516.619 0 0 0
 12070.218 0 0 0
 11529.789 0 0 0
 10838.616 0 0 0
 10362.925 0 0 0
 9972.476 0 0 0
 9741.895 0 0 0
 9485.681 0 0 0
 9367.004 0 0 0
 9159.423 0 0 0
 9152.797 0 0 0
 8867.611 0 0 0
 8975.431 0 0 0
 9082.729 0 0 0
 8950.285 0 0 0
 9174.114 0 0 0
 8840.897 0 0 0
 8878.18 0 0 0
 8979.161 0 0 0
 9094.198 0 0 0
 9114.582 0 0 0
 9251.84 0 0 0
 9036.261 0 0 0
 9435.004 0 0 0
 9365.816 0 0 0
 9600.635 0 0 0
 9549.907 0 0 0
 9685.205 0 0 0
 9859.141 0 0 0
 10056.758 0 0 0
 10069.042 0 0 0
 10002.498 0 0 0
 10001.534 0 0 0
 10238.442 0 0 0
 10226.597 0 0 0
 10402.113 0 0 0
 10471.543 0 0 0
 10358.889 0 0 0
 10352.95 0 0 0
 10334.764 0 0 0
 10507.867 0 0 0
 10531.705 0 0 0
 10540.001 0 0 0
 10679.018 0 0 0
 10779.033 0 0 0
 10922.25 0 0 0
 10899.963 0 0 0
 10862.761 0 0 0
 10985.807 0 0 0
 11099.359 0 0 0
 11330.645 0 0 0
 11085.287 0 0 0
 11164.264 0 0 0
 11164.276 0 0 0
 11220.333 0 0 0
 11198.076 0 0 0
 11133.824 0 0 0
 11261.222 0 0 0
 11007.724 0 0 0
 11234.815 0 0 0
 11063.237 0 0 0
 11002.421 0 0 0
 10964.026 0 0 0
 11076.99 0 0 0
 10893.742 0 0 0
 10947.596 0 0 0
 10886.711 0 0 0
 10736.975 0 0 0
 10763.394 0 0 0
 10531.092 0 0 0
 10561.568 0 0 0
 10494.44 0 0 0
 10216.661 0 0 0
 10161.572 0 0 0
 10031.195 0 0 0
 9891.904 0 0 0
 9720.216 0 0 0
 9493.523 0 0 0
 9622.604 0 0 0
 9412.928 0 0 0
 9273.051 0 0 0
 9104.17 0 0 0
 9042.194 0 0 0
 9042.34 0 0 0
 9091.528 0 0 0
 9062.858 0 0 0
 9195.549 0 0 0
 9028.735 0 0 0
 9246.888 0 0 0
 9136.085 0 0 0
 9235.933 0 0 0
 9360.432 0 0 0
 9589.573 0 0 0
 9804.4 0 0 0
 10020.943 0 0 0
 10244.527 0 0 0
 10457.941 0 0 0
 10861.526 0 0 0
 11297.326 0 0 0
 11698.045 0 0 0
 12020.58 0 0 0
 12623.112 0 0 0
 13419.788 0 0 0
 14259.391 0 0 0
 14788.605 0 0 0
 15362.904 0 0 0
 16298.778 0 0 0
 17155.788 0 0 0
 17679.602 0 0 0
 18247.453 0 0 0
 18780.588 0 0 0
 19148.571 0 0 0
 19785.95 0 0 0
 20095.944 0 0 0
 20235.811 0 0 0
 20335.178 0 0 0
 20379.622 0 0 0
 20800.878 0 0 0
 21025.106 0 0 0
 20997.604 0 0 0
 21009.747 0 0 0
 21358.951 0 0 0
 21712.344 0 0 0
 22053.781 0 0 0
 22324.207 0 0 0
 22579.007 0 0 0
 23268.35 0 0 0
 23594.991 0 0 0
 24316.461 0 0 0
 24672.5 0 0 0
 25077.695 0 0 0
 25280.223 0 0 0
 25969.966 0 0 0
 25731.478 0 0 0
 26305.016 0 0 0
 25951.133 0 0 0
 26429.314 0 0 0
 26069.825 0 0 0
 25900.353 0 0 0
 25886.59 0 0 0
 25561.706 0 0 0
 25510.402 0 0 0
 25560.435 0 0 0
 25137.752 0 0 0
 24938.363 0 0 0
 24590.086 0 0 0
 24360.898 0 0 0
 24055.605 0 0 0
 23379.004 0 0 0
 22813.969 0 0 0
 22184.507 0 0 0
 21247.142 0 0 0
 20438.829 0 0 0
 19247.07 0 0 0
 18266.756 0 0 0
 16955.839 0 0 0
 15803.632 0 0 0
 14753.69 0 0 0
 14045.762 0 0 0
 13227.318 0 0 0
 12535.807 0 0 0
 11931.86 0 0 0
 11475.359 0 0 0
 11068.412 0 0 0
 10766.858 0 0 0
 10486.031 0 0 0
 10278.249 0 0 0
 10138.963 0 0 0
 10062.46 0 0 0
 9911.976 0 0 0
 9931.676 0 0 0
 9886.49 0 0 0
 9863.855 0 0 0
 9672.766 0 0 0
 9599.615 0 0 0
 9522.192 0 0 0
 9604.303 0 0 0
 9577.299 0 0 0
 9647.098 0 0 0
 9480.831 0 0 0
 9533.609 0 0 0
 9552.812 0 0 0
 9523.611 0 0 0
 9408.368 0 0 0
 9477.225 0 0 0
 9670.17 0 0 0
 9720.999 0 0 0
 9544.87 0 0 0
 9695.996 0 0 0
 9769.049 0 0 0
 9603.432 0 0 0
 9571.989 0 0 0
 9705.715 0 0 0
 9840.202 0 0 0
 9688.361 0 0 0
 9840.696 0 0 0
 9780.785 0 0 0
 9746.622 0 0 0
 9912.423 0 0 0
 9847.655 0 0 0
 9834.224 0 0 0
 9798.709 0 0 0
 9834.687 0 0 0
 9723.169 0 0 0
 9694.577 0 0 0
 9610.19 0 0 0
 9388.25 0 0 0
 9313.335 0 0 0
 9213.183 0 0 0
 9104.166 0 0 0
 9194.965 0 0 0
 8969.537 0 0 0
 8916.323 0 0 0
 8806.002 0 0 0
 8719.665 0 0 0
 8784.487 0 0 0
 8396.182 0 0 0
 8511.126 0 0 0
 8308.981 0 0 0
 8397.611 0 0 0
 8373.461 0 0 0
 8315.086 0 0 0
 8303.627 0 0 0
 8330.114 0 0 0
 8258.673 0 0 0
 8310.871 0 0 0
 8164.752 0 0 0
 8175.489 0 0 0
 8331.597 0 0 0
 8280.446 0 0 0
 8291.416 0 0 0
 8203.41 0 0 0
 8283.236 0 0 0
 8338.73 0 0 0
 8331.837 0 0 0
 8426.949 0 0 0
 8426.806 0 0 0
 8406.512 0 0 0
 8631.912 0 0 0
 8802.074 0 0 0
 8805.739 0 0 0
 9015.296 0 0 0
 9065.664 0 0 0
 9381.569 0 0 0
 9712.768 0 0 0
 10082.607 0 0 0
 10263.887 0 0 0
 10411.705 0 0 0
 11040.502 0 0 0
 11291.743 0 0 0
 11819.354 0 0 0
 11942.113 0 0 0
 12035.293 0 0 0
 12369.397 0 0 0
 12412.829 0 0 0
 12580.967 0 0 0
 12645.239 0 0 0
 12456.604 0 0 0
 12664.405 0 0 0
 12764.364 0 0 0
 12798.076 0 0 0
 12907.083 0 0 0
 12942.604 0 0 0
 13255.662 0 0 0
 13357.912 0 0 0
 13311.041 0 0 0
 13435.869 0 0 0
 13597.449 0 0 0
 13997.788 0 0 0
 13943.622 0 0 0
 14096.864 0 0 0
 14098.633 0 0 0
 14525.725 0 0 0
 14724.443 0 0 0
 14823.941 0 0 0
 15290.802 0 0 0
 15385.582 0 0 0
 15965.925 0 0 0
 16335.043 0 0 0
 16581.216 0 0 0
 16934.654 0 0 0
 17359.204 0 0 0
 18053.642 0 0 0
 18041.787 0 0 0
 18339.3 0 0 0
 18430.361 0 0 0
 18425.457 0 0 0
 18399.304 0 0 0
 18165.191 0 0 0
 17904.958 0 0 0
 17798.701 0 0 0
 17314.085 0 0 0
 16906.423 0 0 0
 16298.83 0 0 0
 16122.155 0 0 0
 15408.546 0 0 0
 15098.648 0 0 0
 14391.785 0 0 0
 13897.696 0 0 0
 13725.323 0 0 0
 13205.997 0 0 0
 12891.485 0 0 0
 12202.625 0 0 0
 11926.771 0 0 0
 11512.61 0 0 0
 11185.859 0 0 0
 10980.136 0 0 0
 10634.862 0 0 0
 10421.632 0 0 0
 10193.402 0 0 0
 10116.735 0 0 0
 9865.281 0 0 0
 9699.124 0 0 0
 9701.36 0 0 0
 9607.144 0 0 0
 9514.647 0 0 0
 9686.614 0 0 0
 9650.094 0 0 0
 9664.139 0 0 0
 9599.548 0 0 0
 9664.209 0 0 0
 9668.756 0 0 0
 9698.966 0 0 0
 9777.739 0 0 0
 9762.824 0 0 0
 9934.559 0 0 0
 9958.311 0 0 0
 9999.223 0 0 0
 10037.146 0 0 0
 10151.529 0 0 0
 10225.533 0 0 0
 10275.293 0 0 0
 10454.23 0 0 0
 10456.76 0 0 0
 10546.378 0 0 0
 10590.883 0 0 0
 10533.806 0 0 0
 10588.412 0 0 0
 10461.249 0 0 0
 10580.668 0 0 0
 10594.091 0 0 0
 10820.125 0 0 0
 10547.979 0 0 0
 10576.822 0 0 0
 10651.437 0 0 0
 10587.673 0 0 0
 10540.326 0 0 0
 10611.712 0 0 0
 10473.19 0 0 0
 10397.109 0 0 0
 10230.229 0 0 0
 10145.089 0 0 0
 10239.084 0 0 0
 10093.722 0 0 0
 10059.248 0 0 0
 9888.182 0 0 0
 9982.497 0 0 0
 9918.098 0 0 0
 9708.444 0 0 0
 9631.982 0 0 0
 9605.59 0 0 0
 9447.754 0 0 0
 9176.833 0 0 0
 9293.719 0 0 0
 9108.892 0 0 0
 8981.414 0 0 0
 8983.454 0 0 0
 8932.154 0 0 0
 8751.375 0 0 0
 8745.546 0 0 0
 8576.739 0 0 0
 8533.804 0 0 0
 8485.721 0 0 0
 8281.28 0 0 0
 8293.055 0 0 0
 8231.478 0 0 0
 8238.297 0 0 0
 8175.899 0 0 0
 8125.611 0 0 0
 8158.971 0 0 0
 8099.312 0 0 0
 7939.302 0 0 0
 8079.257 0 0 0
 8058.855 0 0 0
 8119.077 0 0 0
 8081.565 0 0 0
 8188.256 0 0 0
 8195.378 0 0 0
 8241.115 0 0 0
 8406.679 0 0 0
 8533.75 0 0 0
 8546.49 0 0 0
 8658.278 0 0 0
 8736.589 0 0 0
 8881.865 0 0 0
 8952.705 0 0 0
 8868.504 0 0 0
 9109.813 0 0 0
 9093.275 0 0 0
 9227.801 0 0 0
 9233.494 0 0 0
 9061.231 0 0 0
 9128.402 0 0 0
 9132.29 0 0 0
 9395.027 0 0 0
 9366.754 0 0 0
 9231.53 0 0 0
 9446.958 0 0 0
 9556.456 0 0 0
 9687.716 0 0 0
 9670.078 0 0 0
 9761.803 0 0 0
 10043.7 0 0 0
 10069.648 0 0 0
 10106.061 0 0 0
 10311.442 0 0 0
 10288.88 0 0 0
 10511.444 0 0 0
 10481.729 0 0 0
 10497.814 0 0 0
 10633.567 0 0 0
 10673.295 0 0 0
 10750.047 0 0 0
 10874.463 0 0 0
 10883.528 0 0 0
 10847.662 0 0 0
 10994.486 0 0 0
 11040.284 0 0 0
 11110.827 0 0 0
 11106.464 0 0 0
 11239.01 0 0 0
 11074.053 0 0 0
 11085.266 0 0 0
 11092.628 0 0 0
 11020.627 0 0 0
 11245.646 0 0 0
 11240.699 0 0 0
 11216.457 0 0 0
 11049.822 0 0 0
 11112.904 0 0 0
 11120.54 0 0 0
 10888.988 0 0 0
 10730.058 0 0 0
 10433.163 0 0 0
 10252.669 0 0 0
 9990.749 0 0 0
 9714.675 0 0 0
 9343.651 0 0 0
 9016.037 0 0 0
 8904.933 0 0 0
 8732.189 0 0 0
 8510.775 0 0 0
 8454.84 0 0 0
 8199.53 0 0 0
 8202.631 0 0 0
 8222.527 0 0 0
 8314.687 0 0 0
 8291.072 0 0 0
 8260.361 0 0 0
 8238.939 0 0 0
 8230.376 0 0 0
 8499.621 0 0 0
 8444.026 0 0 0
 8449.582 0 0 0
 8470.873 0 0 0
 8464.298 0 0 0
 8610.418 0 0 0
 8687.127 0 0 0
 8718.751 0 0 0
 8770.788 0 0 0
 8655.1 0 0 0
 8775.174 0 0 0
 8738.024 0 0 0
 8815.413 0 0 0
 8825.865 0 0 0
 8797.26 0 0 0
 8973.115 0 0 0
 8926.804 0 0 0
 8852.19 0 0 0
 8906.745 0 0 0
 9022.862 0 0 0
 8975.428 0 0 0
 8921.894 0 0 0
 9054.706 0 0 0
 8975.017 0 0 0
 9113.319 0 0 0
 9103.288 0 0 0
 9091.503 0 0 0
 9205.895 0 0 0
 9058.908 0 0 0
 9206.001 0 0 0
 9092.592 0 0 0
 9039.198 0 0 0
 9182.142 0 0 0
 9133.581 0 0 0
 9136.595 0 0 0
 9165.105 0 0 0
 9208.738 0 0 0
 9237.666 0 0 0
 9244.027 0 0 0
 9119.984 0 0 0
 9175.283 0 0 0
 9043.476 0 0 0
 9127.257 0 0 0
 9033.042 0 0 0
 8891.959 0 0 0
 9019.813 0 0 0
 8832.871 0 0 0
 8901.035 0 0 0
 8703.737 0 0 0
 8650.733 0 0 0
 8534.264 0 0 0
 8448.535 0 0 0
 8354.354 0 0 0
 8313.733 0 0 0
 8148.77 0 0 0
 8113.188 0 0 0
 7928.381 0 0 0
 7777.269 0 0 0
 7829.7 0 0 0
 7605.882 0 0 0
 7717.684 0 0 0
 7511.641 0 0 0
 7505.276 0 0 0
 7492.49 0 0 0
 7311.277 0 0 0
 7249.672 0 0 0
 7256.43 0 0 0
 7280.902 0 0 0
 7336.558 0 0 0
 7125.941 0 0 0
 7264.051 0 0 0
 7097.13 0 0 0
 7349.565 0 0 0
 7309.206 0 0 0
 7243.174 0 0 0
 7338.724 0 0 0
 7256.863 0 0 0
 7198.206 0 0 0
 7247.325 0 0 0
 7156.055 0 0 0
 7211.934 0 0 0
 7310.861 0 0 0
 7225.633 0 0 0
 7237.564 0 0 0
 7200.65 0 0 0
 7414.157 0 0 0
 7212.931 0 0 0
 7333.183 0 0 0
 7299.931 0 0 0
 7262.293 0 0 0
 7244.405 0 0 0
 7223.718 0 0 0
 7227.025 0 0 0
 7357.622 0 0 0
 7416.514 0 0 0
 7389.231 0 0 0
 7376.482 0 0 0
 7465.322 0 0 0
 7355.627 0 0 0
 7288.435 0 0 0
 7461.973 0 0 0
 7405.568 0 0 0
 7377.513 0 0 0
 7579.234 0 0 0
 7456.584 0 0 0
 7399.305 0 0 0
 7391.005 0 0 0
 7375.221 0 0 0
 7445.087 0 0 0
 7399.107 0 0 0
 7295.451 0 0 0
 7524.78 0 0 0
 7490.498 0 0 0
 7623.34 0 0 0
 7585.733 0 0 0
 7371.229 0 0 0
 7515.875 0 0 0
 7643.759 0 0 0
 7623.252 0 0 0
 7615.206 0 0 0
 7547.19 0 0 0
 7717.796 0 0 0
 7696.413 0 0 0
 7720.859 0 0 0
 7738.334 0 0 0
 7707.446 0 0 0
 7888.412 0 0 0
 7883.172 0 0 0
 8070.133 0 0 0
 7890.717 0 0 0
 8129.201 0 0 0
 8315.115 0 0 0
 8121.504 0 0 0
 8273.389 0 0 0
 8286.861 0 0 0
 8329.36 0 0 0
 8470.779 0 0 0
 8521.697 0 0 0
 8575.87 0 0 0
 8613.867 0 0 0
 8801.744 0 0 0
 8675.955 0 0 0
 8843.29 0 0 0
 8892.172 0 0 0
 8940.713 0 0 0
 9027.515 0 0 0
 9277.539 0 0 0
 9265.754 0 0 0
 9369.481 0 0 0
 9508.402 0 0 0
 9377.362 0 0 0
 9661.468 0 0 0
 9558.18 0 0 0
 9689.678 0 0 0
 9763.396 0 0 0
 9791.36 0 0 0
 9757.441 0 0 0
 9851.647 0 0 0
 9892.768 0 0 0
 9856.077 0 0 0
 9929.197 0 0 0
 9940.331 0 0 0
 10143.268 0 0 0
 10091.048 0 0 0
 10279.848 0 0 0
 10131.458 0 0 0
 10318.569 0 0 0
 10272.937 0 0 0
 10363.637 0 0 0
 10422.41 0 0 0
 10452.824 0 0 0
 10629.034 0 0 0
 10618.428 0 0 0
 10509.802 0 0 0
 10608.225 0 0 0
 10733.693 0 0 0
 10513.752 0 0 0
 10602.077 0 0 0
 10491.25 0 0 0
 10509.765 0 0 0
 10513.128 0 0 0
 10575.212 0 0 0
 10344.526 0 0 0
 10482.033 0 0 0
 10455.538 0 0 0
 10234.55 0 0 0
 10249.564 0 0 0
 10264.868 0 0 0
 10148.344 0 0 0
 10269.392 0 0 0
 9947.352 0 0 0
 9983.638 0 0 0
 9799.371 0 0 0
 9741.696 0 0 0
 9908.557 0 0 0
 9526.121 0 0 0
 9398.895 0 0 0
 9417.055 0 0 0
 9409.983 0 0 0
 9503.623 0 0 0
 9330.345 0 0 0
 9429.584 0 0 0
 9502.586 0 0 0
 9612.336 0 0 0
 10028.476 0 0 0
 9825.903 0 0 0
 10075.937 0 0 0
 10411.421 0 0 0
 10737.606 0 0 0
 11195.025 0 0 0
 11403.524 0 0 0
 11750.455 0 0 0
 12031.272 0 0 0
 12670.353 0 0 0
 12860.67 0 0 0
 12891.555 0 0 0
 13257.089 0 0 0
 13581.884 0 0 0
 13712.308 0 0 0
 13942.835 0 0 0
 13911.941 0 0 0
 13814.336 0 0 0
 14130.317 0 0 0
 14207.369 0 0 0
 14149.517 0 0 0
 14238.817 0 0 0
 14353.846 0 0 0
 14680.367 0 0 0
 14373.513 0 0 0
 14368.177 0 0 0
 14229.108 0 0 0
 14627.949 0 0 0
 14800.065 0 0 0
 14842.765 0 0 0
 15191.666 0 0 0
 15325.199 0 0 0
 15500.618 0 0 0
 15959.938 0 0 0
 16297.181 0 0 0
 16816.903 0 0 0
 17205.848 0 0 0
 17498.494 0 0 0
 18041.896 0 0 0
 18546.672 0 0 0
 19254.544 0 0 0
 19640.066 0 0 0
 20016.667 0 0 0
 20648.987 0 0 0
 21286.056 0 0 0
 21570.297 0 0 0
 22165.66 0 0 0
 22299.1 0 0 0
 22937.799 0 0 0
 23531.035 0 0 0
 23452.292 0 0 0
 23477.731 0 0 0
 23098.117 0 0 0
 23366.741 0 0 0
 22844.75 0 0 0
 22292.084 0 0 0
 21703.571 0 0 0
 20771.103 0 0 0
 19872.205 0 0 0
 18926.871 0 0 0
 18154.691 0 0 0
 17242.381 0 0 0
 16535.69 0 0 0
 15811.113 0 0 0
 15024.642 0 0 0
 14278.865 0 0 0
 14032.947 0 0 0
 13469.114 0 0 0
 12877.354 0 0 0
 12315.236 0 0 0
 11926.536 0 0 0
 11679.536 0 0 0
 11151.248 0 0 0
 11082.3 0 0 0
 10678.86 0 0 0
 10433.391 0 0 0
 10393.587 0 0 0
 10247.292 0 0 0
 10075.955 0 0 0
 9931.798 0 0 0
 10012.347 0 0 0
 9930.184 0 0 0
 9938.304 0 0 0
 9916.925 0 0 0
 9878.054 0 0 0
 9853.15 0 0 0
 9870.07 0 0 0
 9853.865 0 0 0
 10018.215 0 0 0
 10016.891 0 0 0
 10019.598 0 0 0
 9936.832 0 0 0
 9984.298 0 0 0
 9775.97 0 0 0
 9873.626 0 0 0
 10035.127 0 0 0
 9927.943 0 0 0
 10102.541 0 0 0
 10005.729 0 0 0
 9920.211 0 0 0
 9765.657 0 0 0
 9885.731 0 0 0
 9994.191 0 0 0
 9980.958 0 0 0
 10115.585 0 0 0
 9996.002 0 0 0
 10014.037 0 0 0
 10125.824 0 0 0
 9892.335 0 0 0
 10085.361 0 0 0
 9977.716 0 0 0
 9984.721 0 0 0
 9839.93 0 0 0
 9725.727 0 0 0
 9656.124 0 0 0
 9563.78 0 0 0
 9496.86 0 0 0
 9380.595 0 0 0
 9112.911 0 0 0
 9158.876 0 0 0
 8927.098 0 0 0
 8988.238 0 0 0
 8698.346 0 0 0
 8615.971 0 0 0
 8559.147 0 0 0
 8562.407 0 0 0
 8347.065 0 0 0
 8280.76 0 0 0
 8225.031 0 0 0
 8194.436 0 0 0
 8152.134 0 0 0
 8047.109 0 0 0
 8094.92 0 0 0
 8051.934 0 0 0
 8011.162 0 0 0
 7947.685 0 0 0
 7939.165 0 0 0
 7999.885 0 0 0
 7985.497 0 0 0
 7921.89 0 0 0
 7942.302 0 0 0
 7846.966 0 0 0
 7921.206 0 0 0
 7812.569 0 0 0
 7923.137 0 0 0
 7978.448 0 0 0
 7874.167 0 0 0
 7899.046 0 0 0
 7741.821 0 0 0
 7865.539 0 0 0
 7892.612 0 0 0
 8052.995 0 0 0
 7945.256 0 0 0
 8000.998 0 0 0
 7996.668 0 0 0
 8150.321 0 0 0
 8181.492 0 0 0
 8067.516 0 0 0
 8251.192 0 0 0
 8253.411 0 0 0
 8179.777 0 0 0
 8268.052 0 0 0
 8338.637 0 0 0
 8301.919 0 0 0
 8526.188 0 0 0
 8534.3 0 0 0
 8512.358 0 0 0
 8696.007 0 0 0
 8692.878 0 0 0
 8710.06 0 0 0
 8572.317 0 0 0
 8609.635 0 0 0
 8716.853 0 0 0
 8569.038 0 0 0
 8792.602 0 0 0
 8466.464 0 0 0
 8454.015 0 0 0
 8489.305 0 0 0
 8488.276 0 0 0
 8481.264 0 0 0
 8564.38 0 0 0
 8421.901 0 0 0
 8440.135 0 0 0
 8309.375 0 0 0
 8446.885 0 0 0
 8282.636 0 0 0
 8322.87 0 0 0
 8332.634 0 0 0
 8351.388 0 0 0
 8337.44 0 0 0
 8417.415 0 0 0
 8326.245 0 0 0
 8315.438 0 0 0
 8337.368 0 0 0
 8420.59 0 0 0
 8462.427 0 0 0
 8199.491 0 0 0
 8463.276 0 0 0
 8510.959 0 0 0
 8696.352 0 0 0
 8575.009 0 0 0
 8776.179 0 0 0
 8987.242 0 0 0
 8856.064 0 0 0
 8889.745 0 0 0
 9143.037 0 0 0
 9007.408 0 0 0
 8949.243 0 0 0
 8916.741 0 0 0
 8958.785 0 0 0
 8794.843 0 0 0
 8901.565 0 0 0
 8959.308 0 0 0
 8937.61 0 0 0
 9023.809 0 0 0
 9003.042 0 0 0
 9060.321 0 0 0
 9162.464 0 0 0
 9256.594 0 0 0
 9167.94 0 0 0
 9231.793 0 0 0
 9308.008 0 0 0
 9526.595 0 0 0
 9351.72 0 0 0
 9382.998 0 0 0
 9505.75 0 0 0
 9468.392 0 0 0
 9614.836 0 0 0
 9549.728 0 0 0
 9885.803 0 0 0
 9552.826 0 0 0
 9842.276 0 0 0
 10041.166 0 0 0
 9864.36 0 0 0
 9940.734 0 0 0
 10073.961 0 0 0
 10122.007 0 0 0
 10486.455 0 0 0
 10598.924 0 0 0
 10612.579 0 0 0
 10760.352 0 0 0
 10686.94 0 0 0
 10917.061 0 0 0
 10923.639 0 0 0
 10775.465 0 0 0
 10762.845 0 0 0
 10761.121 0 0 0
 11040.177 0 0 0
 10939.675 0 0 0
 10827.228 0 0 0
 10985.136 0 0 0
 11086.818 0 0 0
 10898.684 0 0 0
 10821.2 0 0 0
 10747.395 0 0 0
 10743.148 0 0 0
 10791.86 0 0 0
 10462.735 0 0 0
 10574.413 0 0 0
 10510.498 0 0 0
 10569.758 0 0 0
 10485.438 0 0 0
 10394.819 0 0 0
 10459.806 0 0 0
 10397.451 0 0 0
 10501.184 0 0 0
 10320.913 0 0 0
 10100.596 0 0 0
 9916.174 0 0 0
 10016.236 0 0 0
 10006.261 0 0 0
 9970.915 0 0 0
 9947.742 0 0 0
 9993.328 0 0 0
 9892.036 0 0 0
 9964.12 0 0 0
 9989.547 0 0 0
 10042.446 0 0 0
 10131.343 0 0 0
 10208.781 0 0 0
 10374.73 0 0 0
 10614.255 0 0 0
 10634.09 0 0 0
 10831.897 0 0 0
 11180.429 0 0 0
 11333.107 0 0 0
 11703.694 0 0 0
 11886.396 0 0 0
 12017.949 0 0 0
 12393.798 0 0 0
 12501.492 0 0 0
 12828.986 0 0 0
 12985.365 0 0 0
 13323.524 0 0 0
 13319.462 0 0 0
 13810.731 0 0 0
 14229.219 0 0 0
 14350.431 0 0 0
 14693.854 0 0 0
 15370.472 0 0 0
 15491.055 0 0 0
 16005.033 0 0 0
 16170.582 0 0 0
 16228.157 0 0 0
 16830.513 0 0 0
 16996.884 0 0 0
 17084.946 0 0 0
 17081.974 0 0 0
 17415.547 0 0 0
 17337.838 0 0 0
 17239.155 0 0 0
 17039.614 0 0 0
 17154.965 0 0 0
 16735.449 0 0 0
 16874.731 0 0 0
 16783.002 0 0 0
 16802.111 0 0 0
 16536.202 0 0 0
 16704.508 0 0 0
 16790.604 0 0 0
 16749.304 0 0 0
 17022.84 0 0 0
 17144.963 0 0 0
 17335.412 0 0 0
 17862.582 0 0 0
 17448.571 0 0 0
 17688.74 0 0 0
 17749.582 0 0 0
 18330.904 0 0 0
 18379.111 0 0 0
 18204.508 0 0 0
 18144.545 0 0 0
 18108.568 0 0 0
 18151.723 0 0 0
 17823.41 0 0 0
 17266.47 0 0 0
 17127.57 0 0 0
 16634.096 0 0 0
 16362.4 0 0 0
 15950.717 0 0 0
 15437.448 0 0 0
 14936.543 0 0 0
 14496.266 0 0 0
 13988.333 0 0 0
 13086.463 0 0 0
 12438.885 0 0 0
 12168.61 0 0 0
 11570.592 0 0 0
 11045.298 0 0 0
 10652.281 0 0 0
 10298.597 0 0 0
 10054.596 0 0 0
 9736.555 0 0 0
 9522.363 0 0 0
 9401.978 0 0 0
 9054.315 0 0 0
 9388.342 0 0 0
 9359.875 0 0 0
 8929.201 0 0 0
 8798.554 0 0 0
 8912.008 0 0 0
 8780.211 0 0 0
 8808.264 0 0 0
 8799.02 0 0 0
 8743.71 0 0 0
 8683.71 0 0 0
 8704.659 0 0 0
 8741.049 0 0 0
 8699.213 0 0 0
 8614.525 0 0 0
 8694.792 0 0 0
 8620.257 0 0 0
 8660.752 0 0 0
 8619.408 0 0 0
 8599.834 0 0 0
 8567.554 0 0 0
 8467.579 0 0 0
 8696.791 0 0 0
 8535.864 0 0 0
 8446.166 0 0 0
 8628.737 0 0 0
 8574.577 0 0 0
 8727.994 0 0 0
 8641.132 0 0 0
 8606.305 0 0 0
 8626.497 0 0 0
 8616.088 0 0 0
 8628.478 0 0 0
 8558.706 0 0 0
 8632.948 0 0 0
 8574.16 0 0 0
 8528.924 0 0 0
 8495.612 0 0 0
 8461.48 0 0 0
 8431.908 0 0 0
 8364.203 0 0 0
 8311.221 0 0 0
 8297.266 0 0 0
 8386.482 0 0 0
 8294.808 0 0 0
 8165.814 0 0 0
 8417.788 0 0 0
 8340.181 0 0 0
 8217.226 0 0 0
 8282.592 0 0 0
 8213.786 0 0 0
 8314.66 0 0 0
 8327.012 0 0 0
 8281.904 0 0 0
 8265.661 0 0 0
 8562.18 0 0 0
 8323.818 0 0 0
 8420.982 0 0 0
 8541.157 0 0 0
 8442.316 0 0 0
 8457.504 0 0 0
 8493.729 0 0 0
 8630.229 0 0 0
 8772.249 0 0 0
 8842.93 0 0 0
 8980.394 0 0 0
 9137.447 0 0 0
 9161.185 0 0 0
 9625.862 0 0 0
 9582.931 0 0 0
 9767.144 0 0 0
 10062.173 0 0 0
 10291.261 0 0 0
 10452.584 0 0 0
 10845.699 0 0 0
 10997.454 0 0 0
 11233.303 0 0 0
 11506.005 0 0 0
 11580.207 0 0 0
 11685.181 0 0 0
 11678.134 0 0 0
 11891.152 0 0 0
 12037.832 0 0 0
 12065.214 0 0 0
 11913.944 0 0 0
 12024.88 0 0 0
 12028.082 0 0 0
 12176.742 0 0 0
 12128.48 0 0 0
 11995.961 0 0 0
 12301.134 0 0 0
 12342.431 0 0 0
 12336.044 0 0 0
 12209.33 0 0 0
 12275.7 0 0 0
 12477.725 0 0 0
 12291.157 0 0 0
 12178.003 0 0 0
 12174.683 0 0 0
 12192.072 0 0 0
 12208.995 0 0 0
 12115.31 0 0 0
 11978.207 0 0 0
 12072.841 0 0 0
 11943.97 0 0 0
 11951.803 0 0 0
 11836.02 0 0 0
 11832.854 0 0 0
 11918.78 0 0 0
 12175.278 0 0 0
 11977.84 0 0 0
 12186.234 0 0 0
 12312.705 0 0 0
 12331.248 0 0 0
 12413.139 0 0 0
 12285.848 0 0 0
 12651.048 0 0 0
 12375.494 0 0 0
 12459.546 0 0 0
 12375.929 0 0 0
 12262.734 0 0 0
 12286.207 0 0 0
 12293.97 0 0 0
 11826.719 0 0 0
 11784.731 0 0 0
 11323.157 0 0 0
 11038.936 0 0 0
 10808.249 0 0 0
 10681.386 0 0 0
 10569.039 0 0 0
 10275.892 0 0 0
 10080.941 0 0 0
 10015.837 0 0 0
 9959.01 0 0 0
 9977.787 0 0 0
 9854.544 0 0 0
 9859.208 0 0 0
 9876.543 0 0 0
 9769.937 0 0 0
 9756.55 0 0 0
 9829.195 0 0 0
 9754.426 0 0 0
 9898.291 0 0 0
 9870.822 0 0 0
 9845.607 0 0 0
 10024.428 0 0 0
 10068.216 0 0 0
 10100.589 0 0 0
 9905.873 0 0 0
 10146.679 0 0 0
 10066.67 0 0 0
 10098.643 0 0 0
 10423.209 0 0 0
 10240.095 0 0 0
 10331.567 0 0 0
 10190.547 0 0 0
 10375.727 0 0 0
 10509.854 0 0 0
 10459.587 0 0 0
 10508.549 0 0 0
 10562.314 0 0 0
 10379.073 0 0 0
 10676.631 0 0 0
 10396.152 0 0 0
 10549.368 0 0 0
 10508.361 0 0 0
 10512.019 0 0 0
 10478.952 0 0 0
 10328.576 0 0 0
 10611.862 0 0 0
 10571.785 0 0 0
 10514.913 0 0 0
 10490.995 0 0 0
 10243.204 0 0 0
 10137.413 0 0 0
 10230.439 0 0 0
 10091.624 0 0 0
 10104.563 0 0 0
 9830.266 0 0 0
 9766.574 0 0 0
 9879.706 0 0 0
 9617.071 0 0 0
 9669.58 0 0 0
 9552.261 0 0 0
 9392.949 0 0 0
 9565.019 0 0 0
 9308.405 0 0 0
 9318.778 0 0 0
 9209.539 0 0 0
 9203.763 0 0 0
 9229.524 0 0 0
 8917.978 0 0 0
 9185.375 0 0 0
 9175.792 0 0 0
 9076.163 0 0 0
 9176.608 0 0 0
 9081.921 0 0 0
 9387.551 0 0 0
 9268.371 0 0 0
 9330.72 0 0 0
 9546.947 0 0 0
 9626.613 0 0 0
 9902.546 0 0 0
 9949.654 0 0 0
 10049.018 0 0 0
 10236.383 0 0 0
 10191.28 0 0 0
 10425.273 0 0 0
 10290.728 0 0 0
 10383.438 0 0 0
 10457.543 0 0 0
 10386.003 0 0 0
 10493.751 0 0 0
 10651.962 0 0 0
 10784.107 0 0 0
 10808.287 0 0 0
 10793.814 0 0 0
 10868.036 0 0 0
 11084.162 0 0 0
 11180.112 0 0 0
 11149.347 0 0 0
 11446.046 0 0 0
 11654.161 0 0 0
 11626.715 0 0 0
 11623.952 0 0 0
 11807.392 0 0 0
 11953.343 0 0 0
 11709.307 0 0 0
 11773.054 0 0 0
 11698.838 0 0 0
 11750.374 0 0 0
 11731.615 0 0 0
 11496.521 0 0 0
 11761.617 0 0 0
 11421.741 0 0 0
 11563.795 0 0 0
 11228.376 0 0 0
 11197.454 0 0 0
 11320.33 0 0 0
 11409.85 0 0 0
 11258.511 0 0 0
 11184.838 0 0 0
 11406.515 0 0 0
 11509.156 0 0 0
 11572.443 0 0 0
 11419.56 0 0 0
 11424.803 0 0 0
 11601.878 0 0 0
 11720.108 0 0 0
 11351.75 0 0 0
 11301.598 0 0 0
 11177.292 0 0 0
 11102.445 0 0 0
 10885.902 0 0 0
 10920.142 0 0 0
 10712.846 0 0 0
 10606.773 0 0 0
 10327.099 0 0 0
 10211.849 0 0 0
 10066.731 0 0 0
 9917.148 0 0 0
 9648.648 0 0 0
 9609.231 0 0 0
 9364.128 0 0 0
 9263.26 0 0 0
 9242.951 0 0 0
 8972.736 0 0 0
 8954.678 0 0 0
 8859.892 0 0 0
 8711.209 0 0 0
 8685.31 0 0 0
 8495.321 0 0 0
 8362.747 0 0 0
 8427.3 0 0 0
 8400.67 0 0 0
 8363.454 0 0 0
 8273.461 0 0 0
 8249.962 0 0 0
 8212.875 0 0 0
 8157.549 0 0 0
 8182.027 0 0 0
 8087.685 0 0 0
 8137.798 0 0 0
 8181.135 0 0 0
 8131.792 0 0 0
 8080.2 0 0 0
 8168.493 0 0 0
 8105.028 0 0 0
 8014.456 0 0 0
 8243.219 0 0 0
 8165.74 0 0 0
 8157.238 0 0 0
 8072.216 0 0 0
 8184.787 0 0 0
 8180.028 0 0 0
 8069.051 0 0 0
 8267.184 0 0 0
 8161.768 0 0 0
 8159.137 0 0 0
 8155.35 0 0 0
 8232.673 0 0 0
 8186.438 0 0 0
 8158.799 0 0 0
 8223.217 0 0 0
 8163.419 0 0 0
 8027.557 0 0 0
 8047.232 0 0 0
 8096.783 0 0 0
 8087.653 0 0 0
 8009.985 0 0 0
 8025.153 0 0 0
 7928.399 0 0 0
 7944.45 0 0 0
 8005.093 0 0 0
 7890.277 0 0 0
 7956.264 0 0 0
 8009.958 0 0 0
 8025.23 0 0 0
 7888.319 0 0 0
 8020.787 0 0 0
 7846.873 0 0 0
 7998.814 0 0 0
 7991.6 0 0 0
 8130.98 0 0 0
 8132.293 0 0 0
 8331.56 0 0 0
 8311.95 0 0 0
 8396.271 0 0 0
 8343.494 0 0 0
 8470.5 0 0 0
 8541.488 0 0 0
 8528.2 0 0 0
 8617.545 0 0 0
 8712.002 0 0 0
 8838.872 0 0 0
 8942.437 0 0 0
 9032.692 0 0 0
 8884.297 0 0 0
 9018.316 0 0 0
 9017.252 0 0 0
 9115.801 0 0 0
 9005.023 0 0 0
 9400.242 0 0 0
 9308.979 0 0 0
 9307.716 0 0 0
 9366.593 0 0 0
 9391.849 0 0 0
 9494.972 0 0 0
 9343.711 0 0 0
 9379.783 0 0 0
 9366.102 0 0 0
 9428.679 0 0 0
 9492.262 0 0 0
 9486.502 0 0 0
 9444.268 0 0 0
 9655.564 0 0 0
 9697.95 0 0 0
 9933.348 0 0 0
 9759.817 0 0 0
 10306.667 0 0 0
 10114.249 0 0 0
 10166.609 0 0 0
 10474.267 0 0 0
 10406.838 0 0 0
 10483.152 0 0 0
 10466.232 0 0 0
 10704.408 0 0 0
 10781.118 0 0 0
 10672.077 0 0 0
 10830.402 0 0 0
 10767.386 0 0 0
 10932.622 0 0 0
 11002.431 0 0 0
 10912.196 0 0 0
 11122.561 0 0 0
 11043.106 0 0 0
 11112.873 0 0 0
 11247.728 0 0 0
 11194.395 0 0 0
 11344.333 0 0 0
 11273.464 0 0 0
 11393.182 0 0 0
 11223.935 0 0 0
 11098.802 0 0 0
 10988.65 0 0 0
 10799.562 0 0 0
 10818.259 0 0 0
 10578.055 0 0 0
 10445.599 0 0 0
 10308.308 0 0 0
 10090.904 0 0 0
 9981.254 0 0 0
 9962.56 0 0 0
 9627.181 0 0 0
 9581.244 0 0 0
 9474.783 0 0 0
 9368.755 0 0 0
 9252.871 0 0 0
 9078.364 0 0 0
 9065.608 0 0 0
 9068.618 0 0 0
 8924.284 0 0 0
 8936.147 0 0 0
 8902.478 0 0 0
 8907.933 0 0 0
 8790.796 0 0 0
 8814.63 0 0 0
 8884.068 0 0 0
 8865.161 0 0 0
 8953.798 0 0 0
 8909.836 0 0 0
 8912.444 0 0 0
 8919.189 0 0 0
 8941.95 0 0 0
 8897.092 0 0 0
 9133.99 0 0 0
 8922.191 0 0 0
 9088.351 0 0 0
 9049.917 0 0 0
 9055.818 0 0 0
 9124.77 0 0 0
 9180.485 0 0 0
 9263.804 0 0 0
 9343.305 0 0 0
 9326.028 0 0 0
 9309.144 0 0 0
 9380.301 0 0 0
 9547.332 0 0 0
 9573.626 0 0 0
 9545.629 0 0 0
 9490.203 0 0 0
 9550.594 0 0 0
 9631.71 0 0 0
 9677.014 0 0 0
 9555.224 0 0 0
 9503.402 0 0 0
 9566.171 0 0 0
 9568.145 0 0 0
 9514.76 0 0 0
 9519.055 0 0 0
 9457.83 0 0 0
 9504.664 0 0 0
 9602.6 0 0 0
 9462.218 0 0 0
 9492.834 0 0 0
 9465.105 0 0 0
 9581.217 0 0 0
 9531.476 0 0 0
 9596.79 0 0 0
 9615.204 0 0 0
 9531.312 0 0 0
 9610.691 0 0 0
 9714.477 0 0 0
 9756.8 0 0 0
 9814.673 0 0 0
 9943.816 0 0 0
 10103.397 0 0 0
 10493.917 0 0 0
 10443.661 0 0 0
 10692.26 0 0 0
 10891.884 0 0 0
 11040.755 0 0 0
 11326.212 0 0 0
 11510.211 0 0 0
 11721.375 0 0 0
 12014.198 0 0 0
 12386.368 0 0 0
 12504.666 0 0 0
 12617.378 0 0 0
 13019.135 0 0 0
 13043.634 0 0 0
 13113.96 0 0 0
 13227.686 0 0 0
 13326.957 0 0 0
 13423.537 0 0 0
 13490.901 0 0 0
 13551.843 0 0 0
 13601.799 0 0 0
 13663.746 0 0 0
 13891.505 0 0 0
 13792.921 0 0 0
 13832.914 0 0 0
 13772.892 0 0 0
 14017.102 0 0 0
 14125.706 0 0 0
 14421.598 0 0 0
 14351.716 0 0 0
 14307.381 0 0 0
 14723.437 0 0 0
 14744.915 0 0 0
 15002.817 0 0 0
 15059.13 0 0 0
 15447.985 0 0 0
 15690.077 0 0 0
 15868.911 0 0 0
 16373.093 0 0 0
 16646.933 0 0 0
 16692.098 0 0 0
 17194.83 0 0 0
 17148.26 0 0 0
 17549.767 0 0 0
 17704.762 0 0 0
 17930.905 0 0 0
 18018.059 0 0 0
 17979.987 0 0 0
 18470.933 0 0 0
 18197.751 0 0 0
 18309.86 0 0 0
 18202.301 0 0 0
 18253.934 0 0 0
 18211.174 0 0 0
 17760.031 0 0 0
 17992.073 0 0 0
 17675.618 0 0 0
 17261.441 0 0 0
 17169.138 0 0 0
 16788.283 0 0 0
 16462.444 0 0 0
 16018.563 0 0 0
 15453.995 0 0 0
 15319.957 0 0 0
 14645.452 0 0 0
 14431.804 0 0 0
 13704.742 0 0 0
 13236.368 0 0 0
 13008.863 0 0 0
 12720.53 0 0 0
 12264.515 0 0 0
 11728.358 0 0 0
 11451.484 0 0 0
 11247.861 0 0 0
 10880.084 0 0 0
 10802.895 0 0 0
 10477.398 0 0 0
 10402.238 0 0 0
 10119.009 0 0 0
 10166.178 0 0 0
 10048.909 0 0 0
 10047.008 0 0 0
 9980.864 0 0 0
 9954.251 0 0 0
 9968.033 0 0 0
 9933.463 0 0 0
 9975.977 0 0 0
 9944.61 0 0 0
 9913.328 0 0 0
 10059.157 0 0 0
 10029.706 0 0 0
 9999.002 0 0 0
 9951.927 0 0 0
 10159.852 0 0 0
 10078.418 0 0 0
 10035.381 0 0 0
 10024.487 0 0 0
 10091.241 0 0 0
 10124.06 0 0 0
 10215.819 0 0 0
 10041.392 0 0 0
 10156.701 0 0 0
 10095.872 0 0 0
 10086.819 0 0 0
 10042.002 0 0 0
 10118.627 0 0 0
 10092.481 0 0 0
 10002.027 0 0 0
 9926.039 0 0 0
 9929.75 0 0 0
 9968.621 0 0 0
 9887.123 0 0 0
 9784.837 0 0 0
 9767.333 0 0 0
 9751.984 0 0 0
 9748.243 0 0 0
 9693.305 0 0 0
 9533.717 0 0 0
 9406.763 0 0 0
 9456.333 0 0 0
 9293.591 0 0 0
 9194.717 0 0 0
 9079.107 0 0 0
 9104.736 0 0 0
 8952.298 0 0 0
 8754.037 0 0 0
 8748.89 0 0 0
 8684.131 0 0 0
 8733.161 0 0 0
 8708.892 0 0 0
 8781.427 0 0 0
 8784.257 0 0 0
 8701.918 0 0 0
 8702.22 0 0 0
 8694.155 0 0 0
 8666.124 0 0 0
 8738.66 0 0 0
 8672.894 0 0 0
 8565.184 0 0 0
 8604.207 0 0 0
 8582.843 0 0 0
 8512.801 0 0 0
 8552.295 0 0 0
 8463.088 0 0 0
 8494.871 0 0 0
 8324.484 0 0 0
 8423.588 0 0 0
 8365.965 0 0 0
 8419.993 0 0 0
 8307.737 0 0 0
 8242.462 0 0 0
 8457.824 0 0 0
 8369.384 0 0 0
 8396.018 0 0 0
 8572.638 0 0 0
 8491.332 0 0 0
 8608.466 0 0 0
 8646.682 0 0 0
 8636.031 0 0 0
 8695.55 0 0 0
 8870.099 0 0 0
 8928.907 0 0 0
 8866.375 0 0 0
 8991.031 0 0 0
 9141.449 0 0 0
 9140.148 0 0 0
 9173.575 0 0 0
 9303.444 0 0 0
 9307.266 0 0 0
 9364.521 0 0 0
 9418.709 0 0 0
 9367.486 0 0 0
 9395.339 0 0 0
 9436.473 0 0 0
 9614.841 0 0 0
 9520.386 0 0 0
 9493.658 0 0 0
 9488.924 0 0 0
 9672.548 0 0 0
 9687.245 0 0 0
 9676.534 0 0 0
 9637.057 0 0 0
 9687.949 0 0 0
 9651.803 0 0 0
 9807.855 0 0 0
 9618.067 0 0 0
 9619.36 0 0 0
 9463.363 0 0 0
 9524.243 0 0 0
 9604.654 0 0 0
 9427.474 0 0 0
 9332.405 0 0 0
 9259.697 0 0 0
 9024.108 0 0 0
 8988.574 0 0 0
 9213.875 0 0 0
 8988.531 0 0 0
 9046.363 0 0 0
 8867.444 0 0 0
 8898.045 0 0 0
 8830.852 0 0 0
 8766.873 0 0 0
 8995.993 0 0 0
 8898.244 0 0 0
 8816.173 0 0 0
 8994.209 0 0 0
 8982.254 0 0 0
 8987.027 0 0 0
 8977.484 0 0 0
 8922.965 0 0 0
 8894.232 0 0 0
 9113.502 0 0 0
 9093.576 0 0 0
 9113.161 0 0 0
 9150.772 0 0 0
 9051.169 0 0 0
 9160.456 0 0 0
 9159.78 0 0 0
 9190.409 0 0 0
 9119.977 0 0 0
 9118.287 0 0 0
 9183.531 0 0 0
 9254.963 0 0 0
 9158.004 0 0 0
 9169.138 0 0 0
 9120.89 0 0 0
 9154.564 0 0 0
 9138.524 0 0 0
 9183.862 0 0 0
 9084.163 0 0 0
 9297.637 0 0 0
 9251.828 0 0 0
 9258.79 0 0 0
 9289.606 0 0 0
 9261.458 0 0 0
 9211.989 0 0 0
 9224.584 0 0 0
 9404.919 0 0 0
 9308.486 0 0 0
 9362.121 0 0 0
 9279.213 0 0 0
 9169.518 0 0 0
 9189.542 0 0 0
 9221.099 0 0 0
 9303.364 0 0 0
 9259.753 0 0 0
 9208.889 0 0 0
 9278.261 0 0 0
 9183.591 0 0 0
 9119.422 0 0 0
 9181.529 0 0 0
 9037.197 0 0 0
 9061.486 0 0 0
 9002.978 0 0 0
 9098.483 0 0 0
 9011.065 0 0 0
 8885.126 0 0 0
 9173.001 0 0 0
 9131.438 0 0 0
 9128.327 0 0 0
 9295.274 0 0 0
 9286.856 0 0 0
 9310.842 0 0 0
 9238.444 0 0 0
 9352.139 0 0 0
 9120.342 0 0 0
 9232.979 0 0 0
 9125.128 0 0 0
 9123.396 0 0 0
 9083.994 0 0 0
 8900.64 0 0 0
 9015.668 0 0 0
 9104.808 0 0 0
 9010.594 0 0 0
 8943.279 0 0 0
 8853.909 0 0 0
 9042.609 0 0 0
 8982.302 0 0 0
 8943.002 0 0 0
 9057.461 0 0 0
 8993.513 0 0 0
 9065.859 0 0 0
 9180.344 0 0 0
 9108.621 0 0 0
 9258.463 0 0 0
 9405.152 0 0 0
 9530.784 0 0 0
 9553.222 0 0 0
 9411.537 0 0 0
 9545.145 0 0 0
 9729.618 0 0 0
 9716.736 0 0 0
 9751.458 0 0 0
 9782.126 0 0 0
 9909.154 0 0 0
 10129.422 0 0 0
 10082.199 0 0 0
 10281.561 0 0 0
 10349.746 0 0 0
 10575.665 0 0 0
 10631.005 0 0 0
 10717.643 0 0 0
 10586.032 0 0 0
 10865.576 0 0 0
 10934.558 0 0 0
 11232.737 0 0 0
 11053.07 0 0 0
 11077.945 0 0 0
 11303.773 0 0 0
 11145.643 0 0 0
 11048.681 0 0 0
 11102.493 0 0 0
 11101.768 0 0 0
 10940.775 0 0 0
 10855.289 0 0 0
 10847.68 0 0 0
 10700.024 0 0 0
 10569.144 0 0 0
 10343.215 0 0 0
 9993.553 0 0 0
 9957.859 0 0 0
 9872.892 0 0 0
 9882.283 0 0 0
 9624.573 0 0 0
 9583.837 0 0 0
 9459.088 0 0 0
 9260.214 0 0 0
 9061.767 0 0 0
 9085.691 0 0 0
 9083.224 0 0 0
 8825.587 0 0 0
 8761.992 0 0 0
 8877.738 0 0 0
 8597.239 0 0 0
 8570.99 0 0 0
 8631.244 0 0 0
 8391.551 0 0 0
 8450.073 0 0 0
 8331.132 0 0 0
 8439.992 0 0 0
 8304.095 0 0 0
 8280.897 0 0 0
 8279.184 0 0 0
 8275.867 0 0 0
 8260.417 0 0 0
 8409.558 0 0 0
 8399.644 0 0 0
 8385.551 0 0 0
 8251.886 0 0 0
 8388.662 0 0 0
 8488.636 0 0 0
 8415.169 0 0 0
 8355.546 0 0 0
 8452.898 0 0 0
 8376.835 0 0 0
 8439.581 0 0 0
 8463.556 0 0 0
 8476.825 0 0 0
 8284.703 0 0 0
 8428.934 0 0 0
 8395.604 0 0 0
 8338.811 0 0 0
 8499.841 0 0 0
 8414.12 0 0 0
 8545.216 0 0 0
 8453.064 0 0 0
 8501.656 0 0 0
 8256.425 0 0 0
 8239.328 0 0 0
 8469.171 0 0 0
 8233.925 0 0 0
 8182.677 0 0 0
 8240.051 0 0 0
 8112.414 0 0 0
 8245.649 0 0 0
 8031.735 0 0 0
 8181.133 0 0 0
 8030.763 0 0 0
 8242.113 0 0 0
 7879.74 0 0 0
 7992.842 0 0 0
 8069.77 0 0 0
 7952.473 0 0 0
 7947.932 0 0 0
 7996.492 0 0 0
 8057.063 0 0 0
 7977.37 0 0 0
 7989.877 0 0 0
 8086.709 0 0 0
 8151.787 0 0 0
 8073.481 0 0 0
 8071.174 0 0 0
 8092.716 0 0 0
 8004.834 0 0 0
 7925.008 0 0 0
 8086.899 0 0 0
 8045.984 0 0 0
 8089.543 0 0 0
 7948.332 0 0 0
 8014.213 0 0 0
 8032.828 0 0 0
 8077.842 0 0 0
 8078.154 0 0 0
 8147.643 0 0 0
 8221.592 0 0 0
 8094.386 0 0 0
 8025.908 0 0 0
 8167.917 0 0 0
 8212.063 0 0 0
 8081.727 0 0 0
 8165.261 0 0 0
 8198.5 0 0 0
 8175.423 0 0 0
 8227.047 0 0 0
 8279.865 0 0 0
 8300.924 0 0 0
 8283.646 0 0 0
 8409.117 0 0 0
 8264.267 0 0 0
 8566.335 0 0 0
 8487.439 0 0 0
 8524.871 0 0 0
 8350.185 0 0 0
 8646.908 0 0 0
 8767.501 0 0 0
 9020.356 0 0 0
 8823.202 0 0 0
 8701.735 0 0 0
 8909.571 0 0 0
 8981.871 0 0 0
 8991.845 0 0 0
 9170.745 0 0 0
 9128.007 0 0 0
 9112.995 0 0 0
 9208.118 0 0 0
 9207.901 0 0 0
 9220.147 0 0 0
 9328.045 0 0 0
 9260.349 0 0 0
 9502.066 0 0 0
 9470.144 0 0 0
 9486.315 0 0 0
 9307.574 0 0 0
 9468.82 0 0 0
 9530.203 0 0 0
 9518.371 0 0 0
 9453.06 0 0 0
 9520.985 0 0 0
 9404.376 0 0 0
 9454.35 0 0 0
 9427.363 0 0 0
 9310.398 0 0 0
 9176.057 0 0 0
 9224.894 0 0 0
 9096.897 0 0 0
 9013.595 0 0 0
 8993.885 0 0 0
 9002.387 0 0 0
 8976.107 0 0 0
 8959.069 0 0 0
 8700.166 0 0 0
 8849.068 0 0 0
 8849.459 0 0 0
 8881.682 0 0 0
 8889.236 0 0 0
 8734.217 0 0 0
 8865.354 0 0 0
 8837.589 0 0 0
 8793.16 0 0 0
 8807.169 0 0 0
 8849.91 0 0 0
 8763.028 0 0 0
 8947.381 0 0 0
 8864.692 0 0 0
 8834.345 0 0 0
 8789.039 0 0 0
 9054.103 0 0 0
 8939.84 0 0 0
 8911.115 0 0 0
 9090.73 0 0 0
 8858.195 0 0 0
 9010.232 0 0 0
 9119.592 0 0 0
 8847.189 0 0 0
 9134.986 0 0 0
 9173.852 0 0 0
 9068.182 0 0 0
 9151.812 0 0 0
 9166.744 0 0 0
 9119.445 0 0 0
 9128.975 0 0 0
 9235.129 0 0 0
 9164.732 0 0 0
 9224.23 0 0 0
 9186.454 0 0 0
 9159.386 0 0 0
 9186.5 0 0 0
 9219.484 0 0 0
 9177.493 0 0 0
 9085.237 0 0 0
 9271.131 0 0 0
 9317.844 0 0 0
 9302.235 0 0 0
 9184.789 0 0 0
 9235.277 0 0 0
 9035.213 0 0 0
 9133.523 0 0 0
 9060.683 0 0 0
 9017.265 0 0 0
 9049.123 0 0 0
 8913.189 0 0 0
 8974.677 0 0 0
 9039.133 0 0 0
 9040.161 0 0 0
 8965.526 0 0 0
 9030.853 0 0 0
 8855.878 0 0 0
 8944.58 0 0 0
 8860.801 0 0 0
 8927.07 0 0 0
 8977.449 0 0 0
 9060.265 0 0 0
 9221.523 0 0 0
 9110.874 0 0 0
 9079.803 0 0 0
 9329.798 0 0 0
 9158.84 0 0 0
 9377.404 0 0 0
 9504.466 0 0 0
 9486.95 0 0 0
 9391.505 0 0 0
 9308.94 0 0 0
 9572.952 0 0 0
 9564.281 0 0 0
 9565.402 0 0 0
 9604.61 0 0 0
 9520.469 0 0 0
 9619.397 0 0 0
 9660.25 0 0 0
 9652.351 0 0 0
 9625.594 0 0 0
 9637.164 0 0 0
 9563.954 0 0 0
 9579.323 0 0 0
 9447.163 0 0 0
 9715.101 0 0 0
 9706.944 0 0 0
 9580.881 0 0 0
 9675.862 0 0 0
 9614.321 0 0 0
 9631.564 0 0 0
 9675.68 0 0 0
 9584.578 0 0 0
 9707.207 0 0 0
 9759.037 0 0 0
 9675.316 0 0 0
 9824.381 0 0 0
 9810.932 0 0 0
 9819.36 0 0 0
 9768.996 0 0 0
 9897.85 0 0 0
 9954.859 0 0 0
 9859.595 0 0 0
 9767.406 0 0 0
 9950.121 0 0 0
 9934.909 0 0 0
 9931.746 0 0 0
 9843.217 0 0 0
 9864.734 0 0 0
 9775.244 0 0 0
 9889.209 0 0 0
 9830.731 0 0 0
 9763.239 0 0 0
 9791.391 0 0 0
 9718.463 0 0 0
 9797.077 0 0 0
 9670.714 0 0 0
 9977.944 0 0 0
 9774.75 0 0 0
 9637.858 0 0 0
 9617.952 0 0 0
 9449.482 0 0 0
 9471.829 0 0 0
 9328.785 0 0 0
 9092.581 0 0 0
 9124.597 0 0 0
 8928.311 0 0 0
 8914.937 0 0 0
 8528.928 0 0 0
 8623.336 0 0 0
 8773.371 0 0 0
 8591.473 0 0 0
 8464.994 0 0 0
 8554.765 0 0 0
 8550.799 0 0 0
 8721.022 0 0 0
 8312.824 0 0 0
 8457.635 0 0 0
 8651.829 0 0 0
 8638.469 0 0 0
 8530.209 0 0 0
 8523.674 0 0 0
 8583.265 0 0 0
 8473.61 0 0 0
 8637.519 0 0 0
 8553.863 0 0 0
 8539.377 0 0 0
 8619.075 0 0 0
 8599.666 0 0 0
 8768.639 0 0 0
 8600.584 0 0 0
 8593.5 0 0 0
 8543.735 0 0 0
 8566.892 0 0 0
 8690.925 0 0 0
 8712.46 0 0 0
 8600.079 0 0 0
 8499.551 0 0 0
 8576.131 0 0 0
 8593.135 0 0 0
 8512.331 0 0 0
 8376.282 0 0 0
 8212.701 0 0 0
 8680.822 0 0 0
 8681.869 0 0 0
 8582.684 0 0 0
 8682.241 0 0 0
 8585.105 0 0 0
 8551.929 0 0 0
 8564.029 0 0 0
 8668.096 0 0 0
 8514.201 0 0 0
 8604.971 0 0 0
 8796.947 0 0 0
 8940.316 0 0 0
 8788.705 0 0 0
 8584.635 0 0 0
 8704.239 0 0 0
 8935.468 0 0 0
 8945.248 0 0 0
 8899.007 0 0 0
 8953.645 0 0 0
 9054.594 0 0 0
 9011.684 0 0 0
 9167.866 0 0 0
 9018.142 0 0 0
 9151.882 0 0 0
 9086.314 0 0 0
 9014.062 0 0 0
 9114.006 0 0 0
 9106.388 0 0 0
 9155.469 0 0 0
 9048.424 0 0 0
 9031.552 0 0 0
 9095.966 0 0 0
 9025.794 0 0 0
 8977.9 0 0 0
 8917.156 0 0 0
 9004.824 0 0 0
 9044.715 0 0 0
 9019.862 0 0 0
 8998.216 0 0 0
 9078.361 0 0 0
 8996.347 0 0 0
 8992.692 0 0 0
 9068.802 0 0 0
 9133.484 0 0 0
 9172.795 0 0 0
 9177.623 0 0 0
 9283.028 0 0 0
 9289.756 0 0 0
 9264.427 0 0 0
 9294.58 0 0 0
 9345.734 0 0 0
 9409.163 0 0 0
 9479.878 0 0 0
 9501.788 0 0 0
 9702.295 0 0 0
 10093.572 0 0 0
 9887.701 0 0 0
 9945.785 0 0 0
 10188.002 0 0 0
 10253.232 0 0 0
 10559.844 0 0 0
 10345.839 0 0 0
 10544.142 0 0 0
 10605.265 0 0 0
 10691.554 0 0 0
 10686.564 0 0 0
 10698.276 0 0 0
 10656.65 0 0 0
 10818.126 0 0 0
 10688.833 0 0 0
 10781.262 0 0 0
 10708.114 0 0 0
 10666.861 0 0 0
 10387.077 0 0 0
 10274.949 0 0 0
 10171.445 0 0 0
 10076.093 0 0 0
 10114.622 0 0 0
 9845.208 0 0 0
 9823.846 0 0 0
 9789.3 0 0 0
 9576.385 0 0 0
 9591.753 0 0 0
 9472.731 0 0 0
 9380.037 0 0 0
 9338.904 0 0 0
 9216.403 0 0 0
 9166.653 0 0 0
 9082.094 0 0 0
 9040.182 0 0 0
 9166.493 0 0 0
 9076.394 0 0 0
 8896.029 0 0 0
 8704.903 0 0 0
 8740.474 0 0 0
 8621.149 0 0 0
 8619.551 0 0 0
 8787.926 0 0 0
 8662.251 0 0 0
 8755.019 0 0 0
 8698.339 0 0 0
 8775.051 0 0 0
 8800.612 0 0 0
 8768.99 0 0 0
 8818.614 0 0 0
 8689.005 0 0 0
 8767.189 0 0 0
 8750.498 0 0 0
 8809.922 0 0 0
 8874.857 0 0 0
 8868.763 0 0 0
 8906.286 0 0 0
 8974.406 0 0 0
 9138.372 0 0 0
 8980.325 0 0 0
 8783.838 0 0 0
 8986.211 0 0 0
 9071.947 0 0 0
 9226.018 0 0 0
 9028.23 0 0 0
 9108.601 0 0 0
 9211.843 0 0 0
 9172.438 0 0 0
 8919.384 0 0 0
 8912.343 0 0 0
 9056.24 0 0 0
 9148.521 0 0 0
 9189.296 0 0 0
 9162.597 0 0 0
 9168.285 0 0 0
 9281.172 0 0 0
 9490.335 0 0 0
 9412.847 0 0 0
 9383.868 0 0 0
 9698.725 0 0 0
 9698.809 0 0 0
 9823.38 0 0 0
 9782.234 0 0 0
 9676.009 0 0 0
 9978.344 0 0 0
 9902.953 0 0 0
 10119.093 0 0 0
 10116.455 0 0 0
 10098.162 0 0 0
 10194.556 0 0 0
 10225.907 0 0 0
 10258.923 0 0 0
 10217.792 0 0 0
 10187.529 0 0 0
 10254.312 0 0 0
 10606.901 0 0 0
 10668.888 0 0 0
 10698.05 0 0 0
 10796.956 0 0 0
 10918.41 0 0 0
 11123.555 0 0 0
 11009.17 0 0 0
 11370.592 0 0 0
 11238.77 0 0 0
 11273.021 0 0 0
 11560.033 0 0 0
 11630.181 0 0 0
 11619.495 0 0 0
 11661.175 0 0 0
 11324.651 0 0 0
 11865.957 0 0 0
 11908.074 0 0 0
 12011.824 0 0 0
 12297.677 0 0 0
 12054.775 0 0 0
 12123.846 0 0 0
 12082.339 0 0 0
 12112.985 0 0 0
 12040.692 0 0 0
 12464.867 0 0 0
 12349.874 0 0 0
 12416.013 0 0 0
 12366.358 0 0 0
 12669.39 0 0 0
 12595.992 0 0 0
 12499.602 0 0 0
 12607.783 0 0 0
 12585.746 0 0 0
 12835.952 0 0 0
 12792.995 0 0 0
 12895.854 0 0 0
 12877.413 0 0 0
 12892.724 0 0 0
 12952.102 0 0 0
 13105.258 0 0 0
 13074.113 0 0 0
 13000.412 0 0 0
 13178.836 0 0 0
 13179.823 0 0 0
 13246.955 0 0 0
 13147.078 0 0 0
 12988.188 0 0 0
 13002.469 0 0 0
 12968.123 0 0 0
 12752.269 0 0 0
 12342.091 0 0 0
 12203.632 0 0 0
 12022.332 0 0 0
 11917.78 0 0 0
 11637.259 0 0 0
 11546.405 0 0 0
 11139.698 0 0 0
 11013.932 0 0 0
 10864.149 0 0 0
 10622.762 0 0 0
 10216.368 0 0 0
 10028.574 0 0 0
 9838.745 0 0 0
 9582.097 0 0 0
 9354.101 0 0 0
 9058.945 0 0 0
 8900.841 0 0 0
 8902.407 0 0 0
 8768.965 0 0 0
 8662.57 0 0 0
 8526.042 0 0 0
 8475.197 0 0 0
 8483.684 0 0 0
 8435.986 0 0 0
 8492.09 0 0 0
 8439.916 0 0 0
 8205.842 0 0 0
 8424.54 0 0 0
 8340.809 0 0 0
 8203.103 0 0 0
 8146.307 0 0 0
 8237.523 0 0 0
 8189.155 0 0 0
 8299.706 0 0 0
 8169.602 0 0 0
 8182.019 0 0 0
 8219.894 0 0 0
 8407.559 0 0 0
 8315.263 0 0 0
 8451.374 0 0 0
 8145.442 0 0 0
 8309.82 0 0 0
 8291.34 0 0 0
 8231.121 0 0 0
 8260.486 0 0 0
 8003.643 0 0 0
 8255.118 0 0 0
 8138.22 0 0 0
 8127.518 0 0 0
 8273.95 0 0 0
 8062.443 0 0 0
 8077.428 0 0 0
 8082.913 0 0 0
 8071.106 0 0 0
 7911.088 0 0 0
 7989.948 0 0 0
 7999.899 0 0 0
 7877.531 0 0 0
 8022.289 0 0 0
 7811.951 0 0 0
 7791.959 0 0 0
 7907.177 0 0 0
 7876.842 0 0 0
 7895.554 0 0 0
 7720.253 0 0 0
 8007.987 0 0 0
 7777.088 0 0 0
 7975.84 0 0 0
 7762.782 0 0 0
 8066.829 0 0 0
 7874.287 0 0 0
 7982.924 0 0 0
 7915.965 0 0 0
 8004.186 0 0 0
 8183.444 0 0 0
 8058.785 0 0 0
 8180.301 0 0 0
 8211.268 0 0 0
 8297.853 0 0 0
 8237.379 0 0 0
 8451.339 0 0 0
 8332.811 0 0 0
 8239.459 0 0 0
 8256.91 0 0 0
 8388.321 0 0 0
 8375.575 0 0 0
 8348.764 0 0 0
 8549.129 0 0 0
 8488.676 0 0 0
 8492.674 0 0 0
 8400.537 0 0 0
 8582.37 0 0 0
 8463.657 0 0 0
 8555.111 0 0 0
 8411.774 0 0 0
 8504.237 0 0 0
 8446.904 0 0 0
 8435.749 0 0 0
 8319.912 0 0 0
 8213.389 0 0 0
 8363.173 0 0 0
 8270.329 0 0 0
 8242.06 0 0 0
 8329.027 0 0 0
 8239.001 0 0 0
 8449.552 0 0 0
 8266.865 0 0 0
 8184.375 0 0 0
 8284.272 0 0 0
 8585.759 0 0 0
 8298.563 0 0 0
 8504.466 0 0 0
 8556.558 0 0 0
 8459.804 0 0 0
 8586.248 0 0 0
 8582.307 0 0 0
 8653.961 0 0 0
 8558.961 0 0 0
 8817.401 0 0 0
 8649.418 0 0 0
 8985.917 0 0 0
 8895.525 0 0 0
 8896.08 0 0 0
 8976.9 0 0 0
 8878.97 0 0 0
 8984.729 0 0 0
 8972.332 0 0 0
 8943.22 0 0 0
 8852.219 0 0 0
 8909.7 0 0 0
 8889.218 0 0 0
 8910.778 0 0 0
 8712.702 0 0 0
 8615.028 0 0 0
 9079.333 0 0 0
 8964.499 0 0 0
 8844.905 0 0 0
 8659.733 0 0 0
 8791.669 0 0 0
 8643.682 0 0 0
 8964.131 0 0 0
 8816.033 0 0 0
 8932.057 0 0 0
 8824.124 0 0 0
 8780.518 0 0 0
 8838.405 0 0 0
 8876.026 0 0 0
 8825.932 0 0 0
 8793.618 0 0 0
 8870.879 0 0 0
 9017.297 0 0 0
 8934.002 0 0 0
 8945.143 0 0 0
 9201.405 0 0 0
 9034.925 0 0 0
 9120.338 0 0 0
 9298.601 0 0 0
 9157.887 0 0 0
 9210.304 0 0 0
 9376.324 0 0 0
 9337.644 0 0 0
 9507.591 0 0 0
 9300.835 0 0 0
 9390.075 0 0 0
 9492.499 0 0 0
 9620.62 0 0 0
 9712.093 0 0 0
 9618.896 0 0 0
 9638.018 0 0 0
 9863 0 0 0
 9834.877 0 0 0
 9654.112 0 0 0
 10005.709 0 0 0
 10084.001 0 0 0
 9925.33 0 0 0
 10161.653 0 0 0
 10079.938 0 0 0
 10184.154 0 0 0
 10105.884 0 0 0
 10251.108 0 0 0
 10372.39 0 0 0
 10111.018 0 0 0
 10150.036 0 0 0
 10248.431 0 0 0
 10299.51 0 0 0
 10264.838 0 0 0
 10530.376 0 0 0
 10562.738 0 0 0
 10370.382 0 0 0
 10487.902 0 0 0
 10511.427 0 0 0
 10615.147 0 0 0
 10612.373 0 0 0
 10458.237 0 0 0
 10647.105 0 0 0
 10734.754 0 0 0
 10497.779 0 0 0
 10616.958 0 0 0
 10644.597 0 0 0
 10751.754 0 0 0
 10797.087 0 0 0
 10725.151 0 0 0
 10739.43 0 0 0
 10802.689 0 0 0
 10699.317 0 0 0
 11017.38 0 0 0
 10917.74 0 0 0
 10725.513 0 0 0
 10904.602 0 0 0
 11056.263 0 0 0
 10970.091 0 0 0
 11118.346 0 0 0
 11020.923 0 0 0
 11096.09 0 0 0
 11292.107 0 0 0
 11263.671 0 0 0
 11239.386 0 0 0
 11398.975 0 0 0
 11585.359 0 0 0
 11638.027 0 0 0
 11729.398 0 0 0
 11852.426 0 0 0
 11987.303 0 0 0
 11831.169 0 0 0
 11736.342 0 0 0
 11881.455 0 0 0
 11970.504 0 0 0
 12126.049 0 0 0
 12132.515 0 0 0
 12065.824 0 0 0
 12188.804 0 0 0
 12145.989 0 0 0
 12259.582 0 0 0
 12279.567 0 0 0
 12313.556 0 0 0
 12407.742 0 0 0
 12561.319 0 0 0
 12526.101 0 0 0
 12370.742 0 0 0
 12456.637 0 0 0
 12682.135 0 0 0
 12501.674 0 0 0
 12535.164 0 0 0
 12517.424 0 0 0
 12607.33 0 0 0
 12302.087 0 0 0
 12075.219 0 0 0
 12010.478 0 0 0
 11567.709 0 0 0
 11638.475 0 0 0
 11345.247 0 0 0
 11034.652 0 0 0
 10891.54 0 0 0
 10641.169 0 0 0
 10648.532 0 0 0
 10067.02 0 0 0
 9962.925 0 0 0
 9902.901 0 0 0
 9825.119 0 0 0
 9500.273 0 0 0
 9244.446 0 0 0
 9198.862 0 0 0
 9034.161 0 0 0
 8996.972 0 0 0
 8923.869 0 0 0
 8694.801 0 0 0
 8543.265 0 0 0
 8681.77 0 0 0
 8541.113 0 0 0
 8455.022 0 0 0
 8586.151 0 0 0
 8367.879 0 0 0
 8320.14 0 0 0
 8329.647 0 0 0
 8173.859 0 0 0
 8200.235 0 0 0
 8187.149 0 0 0
 8151.331 0 0 0
 8257.399 0 0 0
 8203.901 0 0 0
 8006.094 0 0 0
 8160.709 0 0 0
 8240.163 0 0 0
 8314.077 0 0 0
 8188.453 0 0 0
 8176.807 0 0 0
 8079.885 0 0 0
 8212.767 0 0 0
 8042.501 0 0 0
 8069.8 0 0 0
 8152.298 0 0 0
 8084.324 0 0 0
 8093.096 0 0 0
 8043.508 0 0 0
 8106.88 0 0 0
 7990.784 0 0 0
 7998.972 0 0 0
 7929.766 0 0 0
 8046.445 0 0 0
 8019.093 0 0 0
 7937.104 0 0 0
 7924.191 0 0 0
 7852.818 0 0 0
 7839.475 0 0 0
 7803.957 0 0 0
 7642.242 0 0 0
 7726.744 0 0 0
 7771.325 0 0 0
 7693.441 0 0 0
 7815.33 0 0 0
 7580.919 0 0 0
 7583.473 0 0 0
 7448.61 0 0 0
 7616.096 0 0 0
 7422.007 0 0 0
 7506.074 0 0 0
 7350.272 0 0 0
 7522.244 0 0 0
 7381.985 0 0 0
 7368.851 0 0 0
 7332.998 0 0 0
 7449.433 0 0 0
 7315.935 0 0 0
 7325.138 0 0 0
 7190.372 0 0 0
 7393.789 0 0 0
 7266.37 0 0 0
 7289.834 0 0 0
 7374.586 0 0 0
 7276.456 0 0 0
 7261.118 0 0 0
 7286.468 0 0 0
 7328.097 0 0 0
 7450.07 0 0 0
 7277.582 0 0 0
 7425.71 0 0 0
 7318.537 0 0 0
 7284.791 0 0 0
 7257.767 0 0 0
 7355.684 0 0 0
 7254.034 0 0 0
 7302.745 0 0 0
 7429.7 0 0 0
 7345.767 0 0 0
 7453.88 0 0 0
 7432.532 0 0 0
 7381.241 0 0 0
 7510.164 0 0 0
 7306.096 0 0 0
 7380.092 0 0 0
 7382.043 0 0 0
 7436.781 0 0 0
 7464.605 0 0 0
 7453.67 0 0 0
 7542.931 0 0 0
 7552.615 0 0 0
 7487.965 0 0 0
 7563.902 0 0 0
 7838.037 0 0 0
 7511.831 0 0 0
 7760.87 0 0 0
 7723.262 0 0 0
 7791.911 0 0 0
 7727.86 0 0 0
 7824.619 0 0 0
 7739.531 0 0 0
 7896.085 0 0 0
 7971.79 0 0 0
 7834.346 0 0 0
 7929.417 0 0 0
 7982.181 0 0 0
 7783.754 0 0 0
 8202.379 0 0 0
 7886.124 0 0 0
 8098.848 0 0 0
 8034.158 0 0 0
 8082.111 0 0 0
 8088.956 0 0 0
 8026.788 0 0 0
 8073.718 0 0 0
 8173.189 0 0 0
 8041.059 0 0 0
 8211.436 0 0 0
 8142.298 0 0 0
 8191.06 0 0 0
 8150.022 0 0 0
 8099.326 0 0 0
 8251.418 0 0 0
 8297.126 0 0 0
 8255.804 0 0 0
 8278.616 0 0 0
 8094.838 0 0 0
 8249.934 0 0 0
 8242.53 0 0 0
 8461.384 0 0 0
 8511.799 0 0 0
 8175.071 0 0 0
 8350.698 0 0 0
 8492.929 0 0 0
 8444.035 0 0 0
 8397.654 0 0 0
 8511.732 0 0 0
 8502.798 0 0 0
 8381.615 0 0 0
 8622.024 0 0 0
 8544.893 0 0 0
 8533.484 0 0 0
 8669.23 0 0 0
 8659.648 0 0 0
 8703.268 0 0 0
 8723.368 0 0 0
 8685.96 0 0 0
 8821.561 0 0 0
 8802.564 0 0 0
 8986.256 0 0 0
 8639.992 0 0 0
 8969.576 0 0 0
 8843.147 0 0 0
 9097.436 0 0 0
 8989.895 0 0 0
 9160.067 0 0 0
 9133.392 0 0 0
 9046.162 0 0 0
 9088.145 0 0 0
 9307.752 0 0 0
 9355.565 0 0 0
 9348.537 0 0 0
 9185.951 0 0 0
 9223.159 0 0 0
 9348.401 0 0 0
 9539.43 0 0 0
 9589.899 0 0 0
 9499.637 0 0 0
 9381.6 0 0 0
 9621.653 0 0 0
 9653.314 0 0 0
 9573.979 0 0 0
 9348.832 0 0 0
 9442.299 0 0 0
 9643.587 0 0 0
 9588.184 0 0 0
 9376.515 0 0 0
 9534.679 0 0 0
 9481.858 0 0 0
 9363.397 0 0 0
 9866.305 0 0 0
 9493.712 0 0 0
 9495.473 0 0 0
 9435.041 0 0 0
 9555.061 0 0 0
 9833.125 0 0 0
 9710.291 0 0 0
 9738.333 0 0 0
 9607.942 0 0 0
 9970.515 0 0 0
 9935.415 0 0 0
 9822.931 0 0 0
 10157.952 0 0 0
 10135.948 0 0 0
 10179.127 0 0 0
 10091.583 0 0 0
 10280.527 0 0 0
 10341.619 0 0 0
 10443.141 0 0 0
 10348.778 0 0 0
 10315.012 0 0 0
 10229.428 0 0 0
 10625.386 0 0 0
 10467.993 0 0 0
 10479.003 0 0 0
 10402.614 0 0 0
 10411.939 0 0 0
 10305.471 0 0 0
 10565.154 0 0 0
 10636.769 0 0 0
 10618.506 0 0 0
 10606.42 0 0 0
 10496.651 0 0 0
 10605.053 0 0 0
 10696.055 0 0 0
 10394.763 0 0 0
 10294.504 0 0 0
 10361.823 0 0 0
 10585.117 0 0 0
 10464.307 0 0 0
 10307.079 0 0 0
 10347.282 0 0 0
 10370.515 0 0 0
 10286.134 0 0 0
 10159.438 0 0 0
 10036.476 0 0 0
 9893.552 0 0 0
 10008.051 0 0 0
 9697.393 0 0 0
 9585.13 0 0 0
 9544.865 0 0 0
 9411.958 0 0 0
 9241.252 0 0 0
 9126.49 0 0 0
 8974.998 0 0 0
 8751.733 0 0 0
 8487.239 0 0 0
 8549.157 0 0 0
 8429.686 0 0 0
 8329.204 0 0 0
 8291.873 0 0 0
 8084.047 0 0 0
 7949.204 0 0 0
 7990.614 0 0 0
 7839.672 0 0 0
 7968.703 0 0 0
 7786.716 0 0 0
 7730.819 0 0 0
 7735.833 0 0 0
 7657.345 0 0 0
 7505.922 0 0 0
 7703.93 0 0 0
 7562.609 0 0 0
 7731.537 0 0 0
 7598.732 0 0 0
 7600.363 0 0 0
 7627.07 0 0 0
 7443.933 0 0 0
 7551.076 0 0 0
 7523.8 0 0 0
 7508.025 0 0 0
 7441.959 0 0 0
 7670.083 0 0 0
 7544.592 0 0 0
 7483.049 0 0 0
 7566.697 0 0 0
 7605.895 0 0 0
 7276.804 0 0 0
 7497.757 0 0 0
 7500.161 0 0 0
 7595.777 0 0 0
 7524.885 0 0 0
 7590.975 0 0 0
 7596.202 0 0 0
 7580.761 0 0 0
 7414.445 0 0 0
 7345.844 0 0 0
 7566.083 0 0 0
 7563.667 0 0 0
 7631.168 0 0 0
 7500.242 0 0 0
 7551.45 0 0 0
 7622.493 0 0 0
 7695.181 0 0 0
 7618.378 0 0 0
 7658.493 0 0 0
 7678.999 0 0 0
 7479.217 0 0 0
 7826.672 0 0 0
 7748.38 0 0 0
 7837.258 0 0 0
 7789.461 0 0 0
 7816.51 0 0 0
 7774.117 0 0 0
 7763.004 0 0 0
 7784.59 0 0 0
 7656.365 0 0 0
 7805.004 0 0 0
 7686.644 0 0 0
 7713.296 0 0 0
 7759.752 0 0 0
 7772.391 0 0 0
 7739.504 0 0 0
 7606.006 0 0 0
 7758.543 0 0 0
 7437.102 0 0 0
 7757.843 0 0 0
 7741.241 0 0 0
 7715.9 0 0 0
 7618.101 0 0 0
 7558.245 0 0 0
 7610.124 0 0 0
 7717.605 0 0 0
 7666.94 0 0 0
 7669.465 0 0 0
 7735.269 0 0 0
 7723.391 0 0 0
 7726.435 0 0 0
 7649.803 0 0 0
 7810.372 0 0 0
 7786.209 0 0 0
 7875.819 0 0 0
 7913.049 0 0 0
 8078.217 0 0 0
 8020.95 0 0 0
 7901.613 0 0 0
 8312.944 0 0 0
 8161.609 0 0 0
 8110.207 0 0 0
 8187.057 0 0 0
 8140.354 0 0 0
 8217.756 0 0 0
 8255.065 0 0 0
 8377.029 0 0 0
 8208.978 0 0 0
 8352.778 0 0 0
 8468.977 0 0 0
 8158.097 0 0 0
 8320.299 0 0 0
 8095.707 0 0 0
 8284.012 0 0 0
 8193.095 0 0 0
 8311.607 0 0 0
 8103.496 0 0 0
 8323.044 0 0 0
 8220.106 0 0 0
 8269.045 0 0 0
 8336.248 0 0 0
 8006.098 0 0 0
 8058.994 0 0 0
 8160.27 0 0 0
 8205.035 0 0 0
 8164.559 0 0 0
 8183.622 0 0 0
 8189.575 0 0 0
 8206.369 0 0 0
 8099.487 0 0 0
 7980.837 0 0 0
 8071.2 0 0 0
 8135.935 0 0 0
 8343.244 0 0 0
 7951.646 0 0 0
 7941.197 0 0 0
 7798.709 0 0 0
 7955.215 0 0 0
 8059.172 0 0 0
 7834.81 0 0 0
 7834.479 0 0 0
 7656.781 0 0 0
 8440.721 0 0 0
 8114.334 0 0 0
 8100.61 0 0 0
 8256.104 0 0 0
 8222.45 0 0 0
 8030.944 0 0 0
 8199.952 0 0 0
 8222.967 0 0 0
 8212.123 0 0 0
 8169.502 0 0 0
 8174.443 0 0 0
 8095.893 0 0 0
 8603.689 0 0 0
 8319.576 0 0 0
 8059.022 0 0 0
 8467.785 0 0 0
 8109.091 0 0 0
 8355.541 0 0 0
 8380.032 0 0 0
 8322.023 0 0 0
 8390.46 0 0 0
 8458.424 0 0 0
 8779.281 0 0 0
 8745.108 0 0 0
 8759.625 0 0 0
 8990.404 0 0 0
 8951.07 0 0 0
 9033.976 0 0 0
 9155.29 0 0 0
 9126.066 0 0 0
 9419.102 0 0 0
 9053.123 0 0 0
 9472.147 0 0 0
 9326.465 0 0 0
 9184.408 0 0 0
 9406.713 0 0 0
 9277.01 0 0 0
 9298.47 0 0 0
 9564.816 0 0 0
 9107.616 0 0 0
 9322.826 0 0 0
 9233.459 0 0 0
 9330.25 0 0 0
 9381.455 0 0 0
 9462.887 0 0 0
 9395.607 0 0 0
 9475.756 0 0 0
 9360.338 0 0 0
 9283.254 0 0 0
 9438.52 0 0 0
 9488.874 0 0 0
 9444.583 0 0 0
 9285.407 0 0 0
 9480.319 0 0 0
 9402.633 0 0 0
 9446.984 0 0 0
 9497.109 0 0 0
 9486.967 0 0 0
 9608.363 0 0 0
 9444.259 0 0 0
 9814.703 0 0 0
 9575.13 0 0 0
 9637.401 0 0 0
 9735.208 0 0 0
 9748.556 0 0 0
 9565.707 0 0 0
 9870.598 0 0 0
 9949.042 0 0 0
 10225.492 0 0 0
 10255.943 0 0 0
 10552.907 0 0 0
 10457.24 0 0 0
 10599.556 0 0 0
 10546.096 0 0 0
 10787.745 0 0 0
 10678.129 0 0 0
 11121.898 0 0 0
 10955.432 0 0 0
 11034.402 0 0 0
 11034.15 0 0 0
 11140.533 0 0 0
 11511.309 0 0 0
 11444.93 0 0 0
 11244.409 0 0 0
 11272.128 0 0 0
 11224.792 0 0 0
 11573.375 0 0 0
 11077.189 0 0 0
 11238.601 0 0 0
 11259.84 0 0 0
 11228.928 0 0 0
 10936.34 0 0 0
 10981.59 0 0 0
 10833.568 0 0 0
 10710.062 0 0 0
 10562.611 0 0 0
 10639.677 0 0 0
 10451.986 0 0 0
 10449.17 0 0 0
 10156.35 0 0 0
 10208.286 0 0 0
 9924.626 0 0 0
 9800.263 0 0 0
 9631.343 0 0 0
 9811.06 0 0 0
 9345.288 0 0 0
 9409.769 0 0 0
 9229.175 0 0 0
 9162.178 0 0 0
 9174.225 0 0 0
 8905.035 0 0 0
 8874.373 0 0 0
 8733.442 0 0 0
 8890.998 0 0 0
 8593.997 0 0 0
 8496.758 0 0 0
 8630.505 0 0 0
 8591.406 0 0 0
 8549.788 0 0 0
 8554.425 0 0 0
 8510.158 0 0 0
 8611.846 0 0 0
 8646.292 0 0 0
 8617.378 0 0 0
 8632.487 0 0 0
 8690.267 0 0 0
 8609.631 0 0 0
 8514.518 0 0 0
 8567.912 0 0 0
 8705.812 0 0 0
 8794.183 0 0 0
 8707.231 0 0 0
 8634.773 0 0 0
 9080.558 0 0 0
 9013.541 0 0 0
 8642.334 0 0 0
 8596.795 0 0 0
 8698.058 0 0 0
 9044.777 0 0 0
 8357.28 0 0 0
 8739.611 0 0 0
 8545.4 0 0 0
 8816.884 0 0 0
 8635.972 0 0 0
 8726.995 0 0 0
 8712.501 0 0 0
 8421.34 0 0 0
 8707.751 0 0 0
 8333.139 0 0 0
 8697.634 0 0 0
 8443.882 0 0 0
 8573.885 0 0 0
 8449.372 0 0 0
 8461.796 0 0 0
 8249.006 0 0 0
 8044.797 0 0 0
 8338.849 0 0 0
 7866.756 0 0 0
 8205.036 0 0 0
 7739.597 0 0 0
 7685.314 0 0 0
 7952.437 0 0 0
 7788.423 0 0 0
 7549.163 0 0 0
 7296.079 0 0 0
 7436.861 0 0 0
 8104.238 0 0 0
 8098.811 0 0 0
 7897.446 0 0 0
 8131.939 0 0 0
 8103.764 0 0 0
 8336.929 0 0 0
 8514.832 0 0 0
 8327.54 0 0 0
 8251.366 0 0 0
 8157.221 0 0 0
 8148.066 0 0 0
 8481.53 0 0 0
 8223.821 0 0 0
 8625.684 0 0 0
 8284.214 0 0 0
 8124.939 0 0 0
 8326.241 0 0 0
 8010.627 0 0 0
 8303.864 0 0 0
 8099.025 0 0 0
 8084.723 0 0 0
 8187.132 0 0 0
 8173.22 0 0 0
 8553.225 0 0 0
 8421.021 0 0 0
 8354.679 0 0 0
 8395.808 0 0 0
 8240.638 0 0 0
 8428.292 0 0 0
 8637.233 0 0 0
 8674.443 0 0 0
 8684.595 0 0 0
 8326.045 0 0 0
 8772.86 0 0 0
 8571.704 0 0 0
 8393.036 0 0 0
 8759.665 0 0 0
 8534.021 0 0 0
 8775.101 0 0 0
 8749.886 0 0 0
 8607.029 0 0 0
 8927.721 0 0 0
 8773.558 0 0 0
 8639.244 0 0 0
 9018.799 0 0 0
 8715.198 0 0 0
 8689.435 0 0 0
 8628.013 0 0 0
 8678.719 0 0 0
 8655.969 0 0 0
 8500.548 0 0 0
 8890.622 0 0 0
 8648.411 0 0 0
 8347.629 0 0 0
 8446.172 0 0 0
 8362.758 0 0 0
 8201.545 0 0 0
 8531.685 0 0 0
 8212.04 0 0 0
 8239.279 0 0 0
 8468.48 0 0 0
 8361.417 0 0 0
 8156.981 0 0 0
 8123.534 0 0 0
 8189.399 0 0 0
 8259.47 0 0 0
 7844.898 0 0 0
 8087.305 0 0 0
 8096.161 0 0 0
 8458.399 0 0 0
 8821.706 0 0 0
 8816.315 0 0 0
 8465.746 0 0 0
 8276.446 0 0 0
 8214.558 0 0 0
 8116.29 0 0 0
 8565.72 0 0 0
 8546.724 0 0 0
 8381.181 0 0 0
 8755.051 0 0 0
 8427.983 0 0 0
 8378.987 0 0 0
 8647.757 0 0 0
 8419.489 0 0 0
 8656.35 0 0 0
 8535.103 0 0 0
 8328.135 0 0 0
 8614.679 0 0 0
 8575.888 0 0 0
 8491.488 0 0 0
 8660.461 0 0 0
 8789.726 0 0 0
 8654.556 0 0 0
 8741.326 0 0 0
 8634.957 0 0 0
 8779.638 0 0 0
 8616.509 0 0 0
 8685.422 0 0 0
 8619.037 0 0 0
 8743.255 0 0 0
 8697.649 0 0 0
 8746.026 0 0 0
 8536.666 0 0 0
 8310.475 0 0 0
 8298.041 0 0 0
 8628.533 0 0 0
 8471.709 0 0 0
 8664.181 0 0 0
 8329.637 0 0 0
 8492.554 0 0 0
 8455.795 0 0 0
 8326.683 0 0 0
 8300.962 0 0 0
 8267.34 0 0 0
 8556.224 0 0 0
 8283.029 0 0 0
 8196.995 0 0 0
 8408.19 0 0 0
 8397.145 0 0 0
 8135.693 0 0 0
 8393.549 0 0 0
 8317.747 0 0 0
 8281.996 0 0 0
 8461.464 0 0 0
 8230.641 0 0 0
 8408.619 0 0 0
 8078.052 0 0 0
 8275.171 0 0 0
 8137.119 0 0 0
 8514.568 0 0 0
 8491.065 0 0 0
 8194.574 0 0 0
 8323.113 0 0 0
 8143.997 0 0 0
 8681.383 0 0 0
 8328.855 0 0 0
 8157.855 0 0 0
 8221.776 0 0 0
 8292.592 0 0 0
 8867.436 0 0 0
 8194.519 0 0 0
 8019.418 0 0 0
 8472.824 0 0 0
 8693.522 0 0 0
 8287.597 0 0 0
 8453.427 0 0 0
 8198.26 0 0 0
 8044.341 0 0 0
 8451.087 0 0 0
 8152.477 0 0 0
 8444.774 0 0 0
 8401.523 0 0 0
 8148.03 0 0 0
 8429.796 0 0 0
 8343.087 0 0 0
 8116.703 0 0 0
 8227.032 0 0 0
 8317.558 0 0 0
 7871.597 0 0 0
 8244.476 0 0 0
 7988.138 0 0 0
 7882.841 0 0 0
 7814.906 0 0 0
 7790.117 0 0 0
 7590.76 0 0 0
 7465.328 0 0 0
 7280.501 0 0 0

_pd_block_id                      
 2025-06-06T11:53|P0-Rietveld_v3-todorefinado3.bak0|JuanAngelSans|ALBA-HR
_pd_calc_method                    'Rietveld Refinement'
_pd_calibration_special_details
;
 ?
;
_pd_char_colour                    ?
# Standard version of Phase_Template template follows
#==============================================================================
# 7. CHEMICAL, STRUCTURAL AND CRYSTAL DATA
_pd_char_particle_morphology       ?
_pd_instr_dist_anal/detc           ?
_pd_instr_dist_mono/spec           ?
_pd_instr_dist_spec/anal           ?
_pd_instr_dist_spec/detc           ?
# The following items are used to define the size of the instrument.
# Not all distances are appropriate for all instrument types.
_pd_instr_dist_src/mono            ?
_pd_instr_dist_src/spec            ?
# The following item is used to identify the equipment used to record 
# the powder pattern when the diffractogram was measured at a laboratory 
# other than the authors' home institution, e.g. when neutron or synchrotron
# radiation is used.
_pd_instr_location
;
 ?
;
_pd_meas_2theta_range_inc          0.00600
_pd_meas_2theta_range_max          64.19760
# POWDER DATA TABLE
_pd_meas_2theta_range_min          0.54960
# make or model of detector
_pd_meas_scan_method               ?
# options are 'step', 'cont',
# 'tof', 'fixed' or
# 'disp' (= dispersive)
_pd_meas_special_details
;
  ?
;
#==============================================================================
# 8. Phase information from GSAS-II
# phase info for Fe Ir O6 Sr2 follows
_pd_phase_name                     'Fe Ir O6 Sr2'
#==============================================================================
# 6. SAMPLE PREPARATION DATA
# (In the unusual case where multiple samples are used in a single
#  Rietveld study, this information should be moved into the phase
#  blocks)
# The following three fields describe the preparation of the material.
# The cooling rate is in K/min.  The pressure at which the sample was  
# prepared is in kPa.  The temperature of preparation is in K.
_pd_prep_cool_rate                 ?
_pd_prep_pressure                  ?
_pd_prep_temperature               ?
_pd_proc_2theta_range_inc          0.00600
_pd_proc_2theta_range_max          64.19859
_pd_proc_2theta_range_min          0.55059
# Describe any processing performed on the data, prior to refinement.
# For example: a manual Lp correction or a precomputed absorption correction
_pd_proc_info_data_reduction       ?
# use ICDD colour descriptions
_pd_proc_info_datetime             2025-06-06T11:53
# if regions of the data are excluded, the reason(s) are supplied here:
_pd_proc_info_excluded_regions
;
 ?
;
_pd_proc_ls_background_function
;
Background function: "chebyschev" function with 16 terms:
    9385.017, 2580.242, 25124.143, -186393.132, -516161.786, 
    2.333943047e6, 3.439625975e6, -1.2422545252e7, -1.0265731033e7, 
    3.3013226862e7, 1.5422560934e7, -4.6237913498e7, -1.1321060326e7, 
    3.2551887016e7, 3.218096032e6, -9.059493051e6, 
;
_pd_proc_ls_pref_orient_corr      
 'March-Dollase correction coef. = 1.000 axis = [0, 0, 1]'
_pd_proc_ls_prof_R_factor          0.09317
_pd_proc_ls_prof_wR_expected       0.00554
_pd_proc_ls_prof_wR_factor         0.13379
_pd_proc_ls_profile_function
;
Finger-Cox-Jephcoat function parameters U, V, W, X, Y, SH/L:
  peak variance(Gauss) = Utan(Th)^2^+Vtan(Th)+W:
  peak HW(Lorentz) = X/cos(Th)+Ytan(Th); SH/L = S/L+H/L
  U, V, W in (centideg)^2^, X & Y in centideg
    359.111, -58.925, 2.974, 0.586, 0.411, 0.002, 
;
_pd_proc_ls_special_details
;
 ?
;
_pd_proc_number_of_points          10609
_pd_spec_mount_mode                ?
# parallel to 
# scattering vector 
# in reflection
# This field should be
_pd_spec_mounting
;
 ?
;
# options are 'reflection' 
# or 'transmission'
_pd_spec_shape                     ?
# 10. Specimen size and mounting information
# The next three fields give the specimen dimensions in mm.  The equatorial 
# plane contains the incident and diffracted beam.
_pd_spec_size_axial                ?
# perpendicular to 
# equatorial plane
_pd_spec_size_equat                ?
# parallel to 
# scattering vector 
# in transmission
_pd_spec_size_thick                ?
